# Supplementary material for: Genome-Wide Identification of Triticum aestivum Xylanase Inhibitor Gene Family and Inhibitory Effects of XI-2 Subfamily Proteins on Fusarium graminearum GH11 Xylanase
Source: Front Plant Sci. 2021 Jul 26;12:665501. doi: 10.3389/fpls.2021.665501 (PMC8350787; doi:10.3389/fpls.2021.665501)
Supplement: Supplementary Figure 1 — Phylogenetic tree and cis-acting element analysis of the promoter regions of TaXI genes. (A) Phylogenetic relationships of TaXI genes. Red and yellow background colors represented homologous gene pairs or clusters, respectively. (B) Cis-acting element distribution in 2 kb promoter region upstream of CDS sequence of wheat TaXI gene family. [file Data_Sheet_1.zip]

Archive with 16 entries (16 files):
- Supplementary  Figures/Figure S1.jpg
- Supplementary  Figures/Figure S2.jpg
- Supplementary  Figures/Figure S3.jpg
- Supplementary  Tables/Table S1.xlsx
- Supplementary  Tables/Table S10.xlsx
- Supplementary  Tables/Table S11.xlsx
- Supplementary  Tables/Table S12.xlsx
- Supplementary  Tables/Table S13.xlsx
- Supplementary  Tables/Table S2.xlsx
- Supplementary  Tables/Table S3.xlsx
- Supplementary  Tables/Table S4.xlsx
- Supplementary  Tables/Table S5.xlsx
- Supplementary  Tables/Table S6.xlsx
- Supplementary  Tables/Table S7.xlsx
- Supplementary  Tables/Table S8.xlsx
- Supplementary  Tables/Table S9.xlsx
