# Supplementary material for: Genome-Wide Identification of Triticum aestivum Xylanase Inhibitor Gene Family and Inhibitory Effects of XI-2 Subfamily Proteins on Fusarium graminearum GH11 Xylanase
Source: Front Plant Sci. 2021 Jul 26;12:665501. doi: 10.3389/fpls.2021.665501 (PMC8350787; doi:10.3389/fpls.2021.665501)
Supplement: Supplementary Figure 1 — Phylogenetic tree and cis-acting element analysis of the promoter regions of TaXI genes. (A) Phylogenetic relationships of TaXI genes. Red and yellow background colors represented homologous gene pairs or clusters, respectively. (B) Cis-acting element distribution in 2 kb promoter region upstream of CDS sequence of wheat TaXI gene family. [file Data_Sheet_1.zip › Supplementary Tables/Table S1.xlsx]

## Sheet: Table S1
Table S1.The list of the nomenclature, characteristics of putative TaXI genes
Gene name	Genen ID	Group	Location		Protein			Signal peptide	Subcellular location
			Chromosome	Gene position	Amino acid length	Molecular (kDa)	pI
TaXI-1A1	TraesCS1A02G251900.1	XI-2	1A	443703298—443704605	435	44.7235	9.15	27	PlasmaMembrane/Extracellular
TaXI-1A2	TraesCS1A02G387400.1	XI-3	1A	556087172—556091095	471	49.4118	9.36	22	Chloroplast
TaXI-1A3	TraesCS1A02G444700.1	XI-3	1A	592658170—592660178	539	58.4585	7.26	26	Extracellular
TaXI-1B1	TraesCS1B02G263100.1	XI-2	1B	462798356—462800057	435	44.6795	9.07	27	PlasmaMembrane/Extracellular
TaXI-1B2	TraesCS1B02G414800.1	XI-3	1B	640027897—640031753	473	49.597	9.25	22	Chloroplast
TaXI-1B3	TraesCS1B02G479500.1	XI-3	1B	687334729—687336682	538	58.4417	8.2	29	Extracellular
TaXI-1D1	TraesCS1D02G251700.1	XI-2	1D	344131866—344133176	436	44.9657	9.15	28	PlasmaMembrane
TaXI-1D2	TraesCS1D02G395200.1	XI-3	1D	463994837—463998666	469	49.1124	9.12	22	Chloroplast
TaXI-1D3	TraesCS1D02G452800.1	XI-3	1D	494053736—494055669	533	57.866	8.38	28	Chloroplast
TaXI-2A1	TraesCS2A02G084300.1	XI-5	2A	38613166—38614510	446	46.6702	5.51	24	Extracellular
TaXI-2A2	TraesCS2A02G115800.1	XI-3	2A	66086274—66087763	442	48.2148	8.83	24	Extracellular
TaXI-2A3	TraesCS2A02G130900.1	XI-6	2A	78598531—78600485	441	45.8636	9.14	21	Extracellular
TaXI-2A4	TraesCS2A02G162000.1	XI-5	2A	114497434—114499271	445	46.775	5.2	28	Extracellular
TaXI-2A5	TraesCS2A02G162500.1	XI-5	2A	115094760—115096079	439	45.8296	5.21	18	Extracellular
TaXI-2A6	TraesCS2A02G195800.1	XI-4	2A	165395075—165404048	632	68.8473	6.47	30	Extracellular
TaXI-2A7	TraesCS2A02G217700.1	XI-5	2A	204929647—204931338	435	45.2243	5.76	19	Extracellular
TaXI-2A8	TraesCS2A02G217900.1	XI-5	2A	204993325—204994413	362	37.9268	4.96	0	Extracellular/PlasmaMembrane
TaXI-2A9	TraesCS2A02G218000.1	XI-5	2A	205130619—205132054	435	45.5467	5.87	25	PlasmaMembrane
TaXI-2A10	TraesCS2A02G275000.1	XI-4	2A	451553928—451567861	488	52.5338	5.84	29	Extracellular
TaXI-2A11	TraesCS2A02G316500.1	XI-5	2A	542468659—542470341	449	46.7263	6.59	27	Extracellular
TaXI-2A12	TraesCS2A02G554000.1	XI-6	2A	759221402—759234846	449	46.0237	4.9	0	Extracellular/PlasmaMembrane
TaXI-2A13	TraesCS2A02G583100.1	XI-5	2A	775208894—775210363	489	50.3115	9.19	21	Extracellular/PlasmaMembrane/Nuclear
TaXI-2A14	TraesCS2A02G589700.1	XI-6	2A	778252206—778253671	463	49.2175	4.91	23	Extracellular
TaXI-2A15	TraesCS2A02G593900.1	XI-6	2A	780777015—780778433	472	48.3088	5.06	26	PlasmaMembrane
TaXI-2B1	TraesCS2B02G086200.1	XI-5	2B	47839515—47840915	466	50.7866	6.9	0	Extracellular
TaXI-2B2	TraesCS2B02G127100.1	XI-3	2B	95239563—95241074	454	49.8479	6.86	22	PlasmaMembrane/Extracellular
TaXI-2B3	TraesCS2B02G127400.1	XI-3	2B	95535430—95536942	455	49.7028	7.71	24	PlasmaMembrane/Extracellular
TaXI-2B4	TraesCS2B02G131100.1	XI-3	2B	98254024—98255509	438	48.016	8.62	24	PlasmaMembrane/Extracellular
TaXI-2B5	TraesCS2B02G135400.1	XI-3	2B	101974905—101976230	441	48.6226	9.1	24	Extracellular
TaXI-2B6	TraesCS2B02G152600.1	XI-6	2B	119242436—119244364	510	53.6958	9.54	0	PlasmaMembrane
TaXI-2B7	TraesCS2B02G188300.1	XI-5	2B	163741793—163743097	434	45.4233	4.84	18	Extracellular
TaXI-2B8	TraesCS2B02G188400.1	XI-5	2B	163977255—163978565	436	45.6345	5.12	21	Extracellular
TaXI-2B9	TraesCS2B02G210700.1	XI-4	2B	194635213—194646364	631	68.6761	6.47	31	Extracellular
TaXI-2B10	TraesCS2B02G243200.1	XI-5	2B	247517948—247519009	353	36.6845	4.64	0	Extracellular
TaXI-2B11	TraesCS2B02G243300.1	XI-5	2B	247559816—247561554	439	45.8711	5.3	23	PlasmaMembrane
TaXI-2B12	TraesCS2B02G243400.1	XI-5	2B	247613565—247615182	434	45.6558	5.47	24	PlasmaMembrane
TaXI-2B13	TraesCS2B02G291900.1	XI-4	2B	405752026—405760052	488	52.4146	5.8	28	Extracellular
TaXI-2B14	TraesCS2B02G334600.1	XI-5	2B	478180320—478181669	449	46.9055	5.89	27	Extracellular
TaXI-2B15	TraesCS2B02G590200.1	XI-6	2B	776429060—776430933	477	48.8042	5.06	31	PlasmaMembrane
TaXI-2B16	TraesCS2B02G590400.1	XI-6	2B	776532297—776534057	475	48.597	4.97	30	PlasmaMembrane/Extracellular
TaXI-2B17	TraesCS2B02G603500.1	XI-5	2B	785289133—785291116	497	51.1646	9.2	28	Nuclear/PlasmaMembrane
TaXI-2D1	TraesCS2D02G109400.1	XI-3	2D	60767609—60769072	455	49.7307	8.28	22	PlasmaMembrane
TaXI-2D2	TraesCS2D02G109600.1	XI-3	2D	60784064—60785535	452	49.4443	8.27	22	PlasmaMembrane/Extracellular
TaXI-2D3	TraesCS2D02G119400.1	XI-3	2D	68798125—68799456	443	48.5032	9.02	25	Extracellular
TaXI-2D4	TraesCS2D02G132500.1	XI-6	2D	77222794—77224583	439	45.8245	9.14	20	Extracellular
TaXI-2D5	TraesCS2D02G169400.1	XI-5	2D	113091365—113092669	434	45.4233	4.84	18	Extracellular
TaXI-2D6	TraesCS2D02G169500.1	XI-5	2D	113480501—113481820	439	45.7687	5.11	18	Extracellular
TaXI-2D7	TraesCS2D02G192000.1	XI-4	2D	136419361—136431898	632	68.7652	6.47	30	Extracellular
TaXI-2D8	TraesCS2D02G223600.1	XI-5	2D	190369629—190371564	435	45.1704	6.57	19	Extracellular
TaXI-2D9	TraesCS2D02G223800.1	XI-5	2D	190437005—190438463	439	45.7991	5.51	23	PlasmaMembrane
TaXI-2D10	TraesCS2D02G223900.1	XI-5	2D	190568760—190570105	435	45.5588	5.78	25	PlasmaMembrane
TaXI-2D11	TraesCS2D02G273200.1	XI-4	2D	339374851—339382750	488	52.3465	5.94	28	Extracellular
TaXI-2D12	TraesCS2D02G314400.1	XI-5	2D	404099173—404100522	449	46.8084	6.31	19	Extracellular
TaXI-2D13	TraesCS2D02G560800.1	XI-6	2D	633433119—633434759	475	48.3678	5.06	29	PlasmaMembrane
TaXI-2D14	TraesCS2D02G597000.1	XI-5	2D	649615057—649616535	492	50.5278	9.06	23	Nuclear/PlasmaMembrane/Extracellular
TaXI-3A1	TraesCS3A02G047000.1	XI-6	3A	24939330—24940568	412	43.656	6.38	25	PlasmaMembrane
TaXI-3A2	TraesCS3A02G053600.1	XI-6	3A	30543693—30545891	506	52.0873	4.96	23	Extracellular
TaXI-3A3	TraesCS3A02G098400.1	XI-5	3A	63485329—63486696	455	46.8982	7.87	22	PlasmaMembrane/Chloroplast /Extracellular
TaXI-3A4	TraesCS3A02G120400.1	XI-5	3A	94182146—94183516	456	47.8894	6.59	23	Extracellular
TaXI-3A5	TraesCS3A02G120500.1	XI-5	3A	94186053—94187432	459	48.3331	7.47	25	PlasmaMembrane/Extracellular
TaXI-3A6	TraesCS3A02G120600.1	XI-5	3A	94253695—94255294	462	47.807	5.37	26	Extracellular
TaXI-3A7	TraesCS3A02G120700.1	XI-5	3A	94857724—94859142	472	49.1916	5.51	26	Extracellular
TaXI-3A8	TraesCS3A02G121000.1	XI-5	3A	95125742—95127412	471	48.8381	5.24	26	Extracellular
TaXI-3A9	TraesCS3A02G121200.1	XI-5	3A	95358043—95359728	470	48.2843	4.79	26	Extracellular
TaXI-3A10	TraesCS3A02G214100.1	XI-6	3A	388801928—388803852	488	50.5833	9.08	26	PlasmaMembrane
TaXI-3A11	TraesCS3A02G268100.2	XI-3	3A	493718370—493722682	479	50.5345	9.73	23	PlasmaMembrane/Chloroplast
TaXI-3A12	TraesCS3A02G287800.1	XI-6	3A	516119133—516120206	357	37.6783	6.22	0	Extracellular/PlasmaMembrane
TaXI-3A13	TraesCS3A02G319800.1	XI-4	3A	562283497—562289709	502	52.7366	5.18	26	Extracellular
TaXI-3A14	TraesCS3A02G361500.1	XI-6	3A	609827660—609828970	436	46.2882	8.49	26	PlasmaMembrane
TaXI-3A15	TraesCS3A02G403400.1	XI-1	3A	648493368—648495070	445	46.9782	4.95	28	Extracellular
TaXI-3A16	TraesCS3A02G411700.1	XI-2	3A	655635825—655637330	501	53.4058	9.87	0	PlasmaMembrane/Extracellular
TaXI-3A17	TraesCS3A02G455700.1	XI-1	3A	693193364—693195394	446	47.2241	7.99	29	Extracellular/PlasmaMembrane
TaXI-3A18	TraesCS3A02G471900.1	XI-2	3A	703203734—703205194	401	41.2527	8.67	21	Chloroplast/Extracellular/PlasmaMembrane
TaXI-3A19	TraesCS3A02G472000.1	XI-2	3A	703270225—703271682	418	44.3604	9.2	21	Extracellular
TaXI-3A20	TraesCS3A02G472100.1	XI-2	3A	703302913—703304334	416	43.5273	9	19	PlasmaMembrane/Extracellular
TaXI-3A21	TraesCS3A02G472300.1	XI-2	3A	703395103—703396772	424	44.6158	9.34	24	Mitochondria/Extracellular/PlasmaMembrane
TaXI-3A22	TraesCS3A02G491900.1	XI-6	3A	719108575—719109936	453	46.3463	9.73	0	PlasmaMembrane
TaXI-3B1	TraesCS3B02G064700.1	XI-6	3B	36542350—36544671	503	51.854	5.02	23	Extracellular
TaXI-3B2	TraesCS3B02G139900.1	XI-5	3B	126301479—126302861	460	48.313	5.99	22	Extracellular
TaXI-3B3	TraesCS3B02G140000.1	XI-5	3B	126309309—126310813	459	48.0057	7.46	25	Extracellular/PlasmaMembrane
TaXI-3B4	TraesCS3B02G140100.1	XI-5	3B	126373803—126375360	478	50.4549	8.68	26	Chloroplast/PlasmaMembrane
TaXI-3B5	TraesCS3B02G140200.1	XI-5	3B	126399369—126400787	472	49.0265	5.86	26	Extracellular
TaXI-3B6	TraesCS3B02G140500.1	XI-5	3B	126662980—126664664	471	48.7488	4.99	18	Extracellular
TaXI-3B7	TraesCS3B02G140600.1	XI-5	3B	126732059—126733642	471	48.8592	4.86	26	Extracellular
TaXI-3B8	TraesCS3B02G143200.1	XI-5	3B	132051882—132062262	432	45.5857	6.24	18	Extracellular
TaXI-3B9	TraesCS3B02G244800.1	XI-6	3B	387886682—387888967	529	55.0462	9.18	0	PlasmaMembrane
TaXI-3B10	TraesCS3B02G302500.1	XI-3	3B	486611042—486618139	477	50.3594	9.73	23	Chloroplast/PlasmaMembrane
TaXI-3B11	TraesCS3B02G322500.1	XI-6	3B	521789434—521790765	443	46.8291	8.95	26	Extracellular/PlasmaMembrane
TaXI-3B12	TraesCS3B02G346500.1	XI-4	3B	556086303—556092539	500	52.6064	5.09	0	Extracellular
TaXI-3B13	TraesCS3B02G393900.1	XI-6	3B	620664740—620666047	435	46.4734	8.29	25	PlasmaMembrane
TaXI-3B14	TraesCS3B02G445200.1	XI-2	3B	685038013—685039263	416	43.7087	9.57	20	PlasmaMembrane
TaXI-3B15	TraesCS3B02G453400.1	XI-1	3B	694314718—694316267	426	44.9781	5.23	23	Extracellular
TaXI-3B16	TraesCS3B02G513500.1	XI-2	3B	756666939—756668702	425	44.5326	6.17	27	Extracellular
TaXI-3B17	TraesCS3B02G514700.1	XI-2	3B	757456043—757457331	425	44.72	7.92	22	Extracellular
TaXI-3B18	TraesCS3B02G514800.1	XI-2	3B	757472872—757474080	402	40.9343	8.18	21	Extracellular/PlasmaMembrane
TaXI-3B19	TraesCS3B02G514900.1	XI-2	3B	757498267—757499676	404	42.4063	9.14	19	Extracellular/PlasmaMembrane
TaXI-3B20	TraesCS3B02G515100.1	XI-2	3B	757708019—757709531	409	42.2297	8.21	20	Extracellular/PlasmaMembrane
TaXI-3B21	TraesCS3B02G515200.1	XI-2	3B	757734137—757735414	410	43.6765	8.94	21	Extracellular/PlasmaMembrane
TaXI-3B22	TraesCS3B02G515300.1	XI-2	3B	757772178—757773428	416	43.9826	8.55	21	Extracellular
TaXI-3B23	TraesCS3B02G515500.1	XI-2	3B	757807566—757809209	423	44.4856	9.4	22	Mitochondrial/Chloroplast/PlasmaMembrane
TaXI-3B24	TraesCS3B02G541700.1	XI-5	3B	779687742—779688932	396	42.3302	6.4	0	Extracellular/PlasmaMembrane
TaXI-3B25	TraesCS3B02G552900.1	XI-6	3B	787566587—787567945	452	46.5525	9.78	0	PlasmaMembrane
TaXI-3B26	TraesCS3B02G554800.1	XI-5	3B	788514776—788516050	424	45.1454	5.31	19	Extracellular
TaXI-3B27	TraesCS3B02G606400.1	XI-5	3B	825539090—825540280	396	42.4953	6.25	0	Extracellular
TaXI-3B28	TraesCS3B02G607000.1	XI-5	3B	825868272—825869537	421	44.921	5.11	18	Extracellular
TaXI-3B29	TraesCS3B02G607100.1	XI-5	3B	825886089—825887330	413	44.0338	5.62	17	Extracellular
TaXI-3D1	TraesCS3D02G032800.1	XI-6	3D	12227397—12228635	412	43.795	6.17	25	PlasmaMembrane/Extracellular
TaXI-3D2	TraesCS3D02G098800.1	XI-5	3D	50424857—50426346	491	51.1088	7.44	0	Chloroplast/Extracellular
TaXI-3D3	TraesCS3D02G122600.1	XI-5	3D	80477364—80478746	460	48.2349	6.92	22	Extracellular/PlasmaMembrane
TaXI-3D4	TraesCS3D02G122700.1	XI-5	3D	80576196—80577626	476	49.8439	6.15	26	Chloroplast/Extracellular
TaXI-3D5	TraesCS3D02G122800.1	XI-5	3D	80599858—80601261	467	48.8943	6.45	0	PlasmaMembrane/Extracellular
TaXI-3D6	TraesCS3D02G122900.1	XI-5	3D	80629048—80630469	458	47.6801	5.26	26	Extracellular/PlasmaMembrane
TaXI-3D7	TraesCS3D02G123000.1	XI-5	3D	80916062—80917492	476	49.4318	5.49	26	Extracellular
TaXI-3D8	TraesCS3D02G123300.1	XI-5	3D	81120559—81122220	469	48.4447	4.9	24	Extracellular
TaXI-3D9	TraesCS3D02G216700.1	XI-6	3D	294048344—294050128	489	50.7145	9.1	27	PlasmaMembrane/Extracellular
TaXI-3D10	TraesCS3D02G268200.2	XI-3	3D	372325265—372329480	479	50.6455	9.6	23	Chloroplast/PlasmaMembrane
TaXI-3D11	TraesCS3D02G287600.1	XI-6	3D	396434164—396435507	447	47.4487	8.63	26	PlasmaMembrane/Extracellular
TaXI-3D12	TraesCS3D02G311700.1	XI-4	3D	426448741—426454987	498	52.5293	5.19	24	Extracellular
TaXI-3D13	TraesCS3D02G355300.1	XI-6	3D	466753190—466755379	433	46.0498	8.33	22	PlasmaMembrane
TaXI-3D14	TraesCS3D02G398300.1	XI-1	3D	512907673—512909477	449	47.3315	5.12	22	Extracellular
TaXI-3D15	TraesCS3D02G405900.1	XI-2	3D	520190552—520192020	416	43.6837	9.41	20	PlasmaMembrane/Extracellular
TaXI-3D16	TraesCS3D02G466500.1	XI-2	3D	569976318—569977670	429	45.0213	6.65	26	Extracellular
TaXI-3D17	TraesCS3D02G467200.1	XI-2	3D	570276805—570278279	428	44.5155	6.17	22	Extracellular
TaXI-3D18	TraesCS3D02G467300.1	XI-2	3D	570280982—570282418	403	41.2456	7.48	21	Extracellular/PlasmaMembrane
TaXI-3D19	TraesCS3D02G467500.1	XI-2	3D	570328433—570329644	403	41.1935	8.21	19	Extracellular/PlasmaMembrane
TaXI-3D20	TraesCS3D02G467600.1	XI-2	3D	570379079—570382349	408	42.0295	8.66	21	Chloroplast/Extracellular
TaXI-3D21	TraesCS3D02G467700.1	XI-2	3D	570393635—570394941	418	44.3615	9.29	21	PlasmaMembrane/Chloroplast
TaXI-3D22	TraesCS3D02G467900.1	XI-2	3D	570495162—570496385	407	42.8112	7.94	19	Extracellular
TaXI-3D23	TraesCS3D02G468100.1	XI-2	3D	570559131—570560791	423	44.4275	9.26	22	Extracellular/PlasmaMembrane/Mitochondria
TaXI-3D24	TraesCS3D02G497800.1	XI-6	3D	588833513—588835086	452	46.6065	9.67	23	PlasmaMembrane
TaXI-3D25	TraesCS3D02G498300.1	XI-6	3D	589217328—589219108	447	46.0237	9.73	21	PlasmaMembrane/Extracellular
TaXI-3D26	TraesCS3D02G545800.1	XI-5	3D	615474122—615475387	421	44.8819	5.18	16	Extracellular
TaXI-4A1	TraesCS4A02G002300.1	XI-6	4A	1912631—1913926	431	44.6567	6.73	20	Extracellular
TaXI-4A2	TraesCS4A02G095900.1	XI-6	4A	103784467—103786142	447	47.0134	5.16	19	PlasmaMembrane
TaXI-4A3	TraesCS4A02G213500.1	XI-1	4A	511702452—511704007	443	46.0765	5.3	33	Extracellular
TaXI-4A4	TraesCS4A02G231400.1	XI-3	4A	540957691—540959559	454	49.4869	8.44	29	Mitochondrial
TaXI-4A5	TraesCS4A02G350400.1	XI-3	4A	626697366—626699051	459	49.932	8.07	17	Extracellular
TaXI-4A6	TraesCS4A02G387500.1	XI-5	4A	665317346—665318877	501	52.1745	8.92	25	PlasmaMembrane/Extracellular
TaXI-4A7	TraesCS4A02G387600.1	XI-5	4A	665438790—665444116	472	48.994	8.87	27	Extracellular
TaXI-4A8	TraesCS4A02G439400.1	XI-6	4A	708679651—708681671	425	45.0041	9.98	0	Nuclear/Extracellular/PlasmaMembrane
TaXI-4A9	TraesCS4A02G469500.1	XI-5	4A	731237874—731239466	453	49.2533	7.9	21	Extracellular
TaXI-4A10	TraesCS4A02G469600.1	XI-5	4A	731254982—731256565	453	49.1326	7.55	22	Extracellular
TaXI-4B1	TraesCS4B02G084600.1	XI-3	4B	82933888—82935297	469	50.9126	8.91	0	Mitochondrial
TaXI-4B2	TraesCS4B02G102000.1	XI-1	4B	107753029—107754508	443	46.3028	5.07	33	Extracellular/PlasmaMembrane
TaXI-4B3	TraesCS4B02G208700.1	XI-6	4B	446200216—446201887	447	46.8662	5.34	19	PlasmaMembrane
TaXI-4B4	TraesCS4B02G302800.1	XI-6	4B	590138800—590140092	430	44.5936	6.69	19	Extracellular
TaXI-4B5	TraesCS4B02G334500.1	XI-5	4B	625380655—625382966	444	47.9696	6.55	28	Extracellular
TaXI-4B6	TraesCS4B02G334700.1	XI-5	4B	625530701—625532372	454	48.6256	7.5	21	Extracellular/PlasmaMembrane
TaXI-4D1	TraesCS4D02G072000.1	XI-4	4D	46724533—46731692	427	46.0405	7.49	0	PlasmaMembrane/Extracellular
TaXI-4D2	TraesCS4D02G082500.1	XI-3	4D	55963623—55965161	451	49.0482	8.72	29	Mitochondrial
TaXI-4D3	TraesCS4D02G098600.1	XI-1	4D	75388852—75390183	443	46.0084	4.96	33	Extracellular/PlasmaMembrane
TaXI-4D4	TraesCS4D02G209400.1	XI-6	4D	360911962—360913677	447	47.0155	5.18	19	PlasmaMembrane
TaXI-4D5	TraesCS4D02G301300.1	XI-6	4D	469562627—469564250	430	44.4825	6.69	19	Extracellular
TaXI-4D6	TraesCS4D02G330300.1	XI-5	4D	488513947—488515552	451	48.704	6.06	28	Extracellular
TaXI-4D7	TraesCS4D02G330400.1	XI-5	4D	488607561—488609178	453	48.5895	7.94	21	PlasmaMembrane/Extracellular
TaXI-5A1	TraesCS5A02G026100.1	XI-5	5A	21413401—21414941	456	47.8014	5.13	23	PlasmaMembrane/Extracellular
TaXI-5A2	TraesCS5A02G071000.1	XI-5	5A	79280673—79282316	439	45.8312	7	21	Extracellular
TaXI-5A3	TraesCS5A02G221900.1	XI-6	5A	438153729—438156058	462	47.4252	4.89	28	Extracellular
TaXI-5A4	TraesCS5A02G234800.1	XI-5	5A	451137969—451139700	444	47.0697	4.75	22	PlasmaMembrane
TaXI-5A5	TraesCS5A02G235000.1	XI-5	5A	451247915—451249378	487	51.5407	7.92	0	PlasmaMembrane
TaXI-5A6	TraesCS5A02G259400.1	XI-6	5A	473643164—473646282	480	49.7343	8.88	33	PlasmaMembrane/Extracellular
TaXI-5A7	TraesCS5A02G376300.1	XI-6	5A	573983740—573986255	559	57.8406	8.84	19	Extracellular/Chloroplast
TaXI-5A8	TraesCS5A02G451800.1	XI-5	5A	633268132—633269879	444	46.8528	9.1	20	PlasmaMembrane
TaXI-5A9	TraesCS5A02G504900.1	XI-5	5A	670344832—670346541	450	47.9415	6.81	22	Extracellular
TaXI-5B1	TraesCS5B02G076600.1	XI-5	5B	92222167—92229520	438	46.4408	8.17	21	Extracellular
TaXI-5B2	TraesCS5B02G220700.1	XI-6	5B	394981847—394984352	460	47.5646	4.93	29	Extracellular
TaXI-5B3	TraesCS5B02G233300.1	XI-5	5B	411621367—411623113	442	47.0718	4.52	23	PlasmaMembrane
TaXI-5B4	TraesCS5B02G233400.1	XI-5	5B	411757414—411758802	462	49.0256	8.43	20	Extracellular/PlasmaMembrane
TaXI-5B5	TraesCS5B02G258200.1	XI-6	5B	440287379—440292474	482	49.8393	8.33	29	Extracellular
TaXI-5B6	TraesCS5B02G302400.1	XI-5	5B	486896048—486897466	442	46.8778	5.8	23	Extracellular/PlasmaMembrane
TaXI-5B7	TraesCS5B02G379900.1	XI-6	5B	557953521—557955912	560	57.8387	9.21	0	Chloroplast
TaXI-5B8	TraesCS5B02G460500.1	XI-5	5B	635807311—635808972	444	46.8707	7.96	20	PlasmaMembrane
TaXI-5B9	TraesCS5B02G529900.1	XI-3	5B	688720052—688721517	446	48.4815	8.9	28	Extracellular/PlasmaMembrane
TaXI-5B10	TraesCS5B02G530000.1	XI-3	5B	688841007—688842536	456	49.4877	8.74	28	Extracellular/PlasmaMembrane/Mitochondria
TaXI-5D1	TraesCS5D02G083000.1	XI-5	5D	84889598—84891197	436	45.7592	7	21	Extracellular
TaXI-5D2	TraesCS5D02G229700.1	XI-6	5D	336775853—336778158	462	47.6065	4.95	29	Extracellular/Chloroplast
TaXI-5D3	TraesCS5D02G241700.1	XI-5	5D	350675928—350677379	446	47.354	4.52	22	PlasmaMembrane/Extracellular
TaXI-5D4	TraesCS5D02G242000.1	XI-5	5D	350703669—350705063	464	49.4302	8.72	20	PlasmaMembrane/Extracellular
TaXI-5D5	TraesCS5D02G267300.1	XI-6	5D	370954294—370959210	484	49.9926	9.16	31	Chloroplast/PlasmaMembrane/Extracellular
TaXI-5D6	TraesCS5D02G308900.1	XI-5	5D	406198154—406199584	442	46.8739	5.52	25	PlasmaMembrane/Extracellular
TaXI-5D7	TraesCS5D02G386300.1	XI-6	5D	456036952—456039594	516	53.0869	8.19	30	Chloroplast/Extracellular
TaXI-5D8	TraesCS5D02G461900.1	XI-5	5D	505817185—505818814	444	46.9609	8.22	20	PlasmaMembrane
TaXI-5D9	TraesCS5D02G529000.1	XI-3	5D	545921587—545923207	455	49.5046	8.73	27	Extracellular/PlasmaMembrane/Mitochondria
TaXI-6A1	TraesCS6A02G154000.1	XI-6	6A	142772733—142774241	476	50.2663	6.7	22	PlasmaMembrane
TaXI-6A2	TraesCS6A02G283400.1	XI-6	6A	514492266—514494369	455	48.3026	6.58	0	Extracellular
TaXI-6A3	TraesCS6A02G283500.1	XI-6	6A	514677700—514679596	458	47.7546	4.96	30	Extracellular
TaXI-6A4	TraesCS6A02G283700.1	XI-6	6A	514889867—514894849	472	48.9643	7.45	20	Extracellular
TaXI-6A5	TraesCS6A02G370800.1	XI-3	6A	595498155—595499657	454	49.9402	7.42	0	Extracellular
TaXI-6B1	TraesCS6B02G181700.1	XI-6	6B	203894034—203895566	477	50.3663	6.9	22	PlasmaMembrane
TaXI-6B2	TraesCS6B02G312000.1	XI-6	6B	559038461—559042785	469	48.7962	8.13	20	Extracellular
TaXI-6B3	TraesCS6B02G312200.1	XI-6	6B	559355447—559357265	453	47.3922	5.05	25	Extracellular
TaXI-6B4	TraesCS6B02G370400.1	XI-5	6B	643936188—643937719	423	45.6901	5.32	18	PlasmaMembrane
TaXI-6B5	TraesCS6B02G407700.1	XI-3	6B	682135997—682137587	447	49.6439	8.75	26	Extracellular/Mitochondria
TaXI-6D1	TraesCS6D02G143600.1	XI-6	6D	114224552—114226307	472	49.981	7.12	22	Chloroplast/PlasmaMembrane
TaXI-6D2	TraesCS6D02G263900.1	XI-6	6D	372768250—372769923	442	46.5426	4.69	30	Extracellular
TaXI-6D3	TraesCS6D02G264000.2	XI-6	6D	372820025—372821944	453	47.337	4.91	25	Extracellular
TaXI-6D4	TraesCS6D02G264200.1	XI-6	6D	372876773—372882224	471	48.8452	7.45	20	Extracellular
TaXI-6D5	TraesCS6D02G320000.1	XI-5	6D	427958301—427959986	415	45.0826	5.69	19	PlasmaMembrane
TaXI-6D6	TraesCS6D02G354700.1	XI-3	6D	449993993—449995327	444	48.7067	7.16	25	Extracellular
TaXI-6D7	TraesCS6D02G403100.1	XI-6	6D	471151754—471153489	466	49.6407	6.53	22	Extracellular
TaXI-7A1	TraesCS7A02G042300.1	XI-5	7A	19546087—19547900	498	52.9506	8.08	0	Extracellular
TaXI-7A2	TraesCS7A02G051300.1	XI-6	7A	24858893—24860761	474	49.5705	8.9	18	PlasmaMembrane/Extracellular
TaXI-7A3	TraesCS7A02G051700.1	XI-6	7A	24993022—24994827	473	49.5724	8.81	19	PlasmaMembrane
TaXI-7A4	TraesCS7A02G052600.1	XI-6	7A	25470776—25472895	477	49.487	6.48	18	Extracellular
TaXI-7A5	TraesCS7A02G052800.1	XI-6	7A	25707929—25710398	494	51.8658	6.04	25	Extracellular
TaXI-7A6	TraesCS7A02G085300.1	XI-6	7A	49894904—49896372	467	49.2657	5.57	23	Extracellular
TaXI-7A7	TraesCS7A02G088300.1	XI-5	7A	53293391—53295206	501	51.9692	8.81	21	PlasmaMembrane/Extracellular
TaXI-7A8	TraesCS7A02G168600.1	XI-5	7A	125277379—125279023	460	49.6535	6.13	27	Extracellular
TaXI-7A9	TraesCS7A02G168800.1	XI-5	7A	125479027—125480620	450	47.7946	8.58	21	PlasmaMembrane
TaXI-7A10	TraesCS7A02G174100.1	XI-6	7A	128148326—128150508	487	51.677	7	25	PlasmaMembrane
TaXI-7A11	TraesCS7A02G185600.1	XI-6	7A	139611404—139612889	467	49.5101	5.71	23	Extracellular
TaXI-7A12	TraesCS7A02G185700.1	XI-6	7A	139744827—139746122	431	45.9092	5.72	0	Extracellular
TaXI-7A13	TraesCS7A02G203300.1	XI-6	7A	164792045—164793795	488	50.7675	6.62	25	Extracellular/PlasmaMembrane
TaXI-7A14	TraesCS7A02G218700.1	XI-6	7A	185975226—185976724	469	49.9697	5.66	22	Extracellular/PlasmaMembrane
TaXI-7A15	TraesCS7A02G218800.1	XI-6	7A	185981222—185982649	433	45.7491	4.53	0	Extracellular/PlasmaMembrane
TaXI-7A16	TraesCS7A02G218900.1	XI-6	7A	186096043—186097212	389	41.6783	5	0	PlasmaMembrane
TaXI-7A17	TraesCS7A02G219300.1	XI-6	7A	186540351—186544329	464	48.0423	6.48	20	Extracellular
TaXI-7A18	TraesCS7A02G224300.1	XI-6	7A	193617600—193619130	462	49.177	8.77	22	Extracellular
TaXI-7A19	TraesCS7A02G395300.1	XI-4	7A	573668002—573677496	490	52.1021	5.93	29	Extracellular
TaXI-7A20	TraesCS7A02G405600.1	XI-6	7A	589237545—589240674	494	50.7592	8.63	0	Extracellular
TaXI-7A21	TraesCS7A02G480600.1	XI-4	7A	672855814—672859747	471	50.7119	5.93	21	Extracellular
TaXI-7A22	TraesCS7A02G484000.1	XI-3	7A	675322201—675323720	459	50.6311	8.95	21	Extracellular
TaXI-7A23	TraesCS7A02G489000.1	XI-6	7A	679229757—679231428	456	47.3402	7.87	22	Extracellular
TaXI-7A24	TraesCS7A02G489100.1	XI-6	7A	679362216—679363352	378	39.2039	4.77	0	Extracellular
TaXI-7A25	TraesCS7A02G489200.1	XI-6	7A	679525246—679527050	460	47.7952	8.55	23	Extracellular
TaXI-7A26	TraesCS7A02G489300.1	XI-6	7A	679530110—679532030	462	48.0645	7.88	22	Extracellular
TaXI-7A27	TraesCS7A02G489400.1	XI-6	7A	679593286—679595014	460	47.9474	8.13	22	PlasmaMembrane
TaXI-7A28	TraesCS7A02G502500.1	XI-3	7A	691521202—691522644	435	48.0139	8.43	23	Extracellular
TaXI-7A29	TraesCS7A02G528000.1	XI-5	7A	708708205—708710022	491	52.3943	5.73	24	Extracellular/PlasmaMembrane
TaXI-7A30	TraesCS7A02G528200.1	XI-5	7A	708783562—708785106	514	54.4318	8.68	27	PlasmaMembrane/Extracellular
TaXI-7B1	TraesCS7B02G073700.1	XI-5	7B	83024199—83025962	451	47.8966	7.57	21	PlasmaMembrane
TaXI-7B2	TraesCS7B02G079000.1	XI-6	7B	89001004—89002923	489	51.844	6.97	23	PlasmaMembrane
TaXI-7B3	TraesCS7B02G090800.1	XI-6	7B	104955993—104957503	476	50.3571	6.78	24	Extracellular
TaXI-7B4	TraesCS7B02G128000.1	XI-6	7B	153423355—153426326	451	46.6602	6.36	18	Extracellular
TaXI-7B5	TraesCS7B02G128500.1	XI-6	7B	153742484—153743659	391	42.0547	4.97	0	PlasmaMembrane
TaXI-7B6	TraesCS7B02G128600.1	XI-6	7B	154144219—154145741	465	49.1588	4.52	0	Extracellular
TaXI-7B7	TraesCS7B02G129200.1	XI-6	7B	154724589—154725992	467	48.1732	5.16	23	Extracellular
TaXI-7B8	TraesCS7B02G190800.1	XI-6	7B	328554107—328555786	465	49.6919	8.28	22	Extracellular
TaXI-7B9	TraesCS7B02G305000.1	XI-6	7B	546246267—546254856	494	50.7674	8.61	0	Extracellular
TaXI-7B10	TraesCS7B02G377400.1	XI-5	7B	642247238—642248428	396	42.3652	6.25	0	Extracellular
TaXI-7B11	TraesCS7B02G382700.1	XI-4	7B	648656041—648661260	471	50.5556	5.47	22	Extracellular
TaXI-7B12	TraesCS7B02G387200.1	XI-3	7B	653168095—653169641	458	50.1388	8.75	21	PlasmaMembrane/Extracellular
TaXI-7B13	TraesCS7B02G387300.1	XI-3	7B	653219166—653220966	458	50.1388	8.75	21	PlasmaMembrane/Extracellular
TaXI-7B14	TraesCS7B02G387400.1	XI-3	7B	653278962—653280558	458	50.1388	8.45	21	PlasmaMembrane/Extracellular
TaXI-7B15	TraesCS7B02G392400.1	XI-6	7B	658880064—658881886	460	47.6439	6.23	21	Extracellular
TaXI-7B16	TraesCS7B02G392500.1	XI-6	7B	658889052—658895288	318	32.9229	6.06	0	Extracellular
TaXI-7B17	TraesCS7B02G397100.1	XI-3	7B	663497884—663499017	377	41.7269	8.28	0	Extracellular/Mitochondria
TaXI-7B18	TraesCS7B02G409500.1	XI-3	7B	678735186—678736656	435	47.343	8.17	23	Extracellular
TaXI-7B19	TraesCS7B02G409800.1	XI-3	7B	678850894—678852348	435	47.5144	8.39	23	Extracellular/PlasmaMembrane
TaXI-7B20	TraesCS7B02G437500.1	XI-5	7B	703995547—703996992	463	48.7828	8.76	18	PlasmaMembrane/Extracellular
TaXI-7B21	TraesCS7B02G444800.1	XI-5	7B	709047924—709049408	494	52.5895	6.08	23	Extracellular/PlasmaMembrane
TaXI-7B22	TraesCS7B02G445000.1	XI-5	7B	709093597—709095609	506	53.832	6.5	24	PlasmaMembrane/Extracellular
TaXI-7D1	TraesCS7D02G009000.1	XI-5	7D	4364939—4366580	395	42.1639	5.84	0	Extracellular
TaXI-7D2	TraesCS7D02G048000.1	XI-6	7D	24825497—24827737	509	53.1179	7.87	22	Extracellular
TaXI-7D3	TraesCS7D02G048200.1	XI-6	7D	24934339—24936908	500	52.1069	6.49	20	Extracellular
TaXI-7D4	TraesCS7D02G083600.1	XI-5	7D	50427341—50428939	490	50.925	8.8	27	Extracellular/PlasmaMembrane
TaXI-7D5	TraesCS7D02G169700.1	XI-5	7D	121931479—121932804	441	46.8336	8.42	21	PlasmaMembrane
TaXI-7D6	TraesCS7D02G175100.1	XI-6	7D	127340943—127343266	427	45.6278	8.72	0	PlasmaMembrane
TaXI-7D7	TraesCS7D02G187300.1	XI-6	7D	139865195—139866685	468	49.539	5.48	24	Extracellular
TaXI-7D8	TraesCS7D02G187400.1	XI-6	7D	139887741—139889263	475	50.5012	5.21	23	Extracellular
TaXI-7D9	TraesCS7D02G222800.1	XI-6	7D	184164225—184167256	459	47.1635	6.63	20	Extracellular
TaXI-7D10	TraesCS7D02G223400.1	XI-6	7D	184500374—184501543	389	41.7394	5.01	0	PlasmaMembrane
TaXI-7D11	TraesCS7D02G223500.1	XI-6	7D	184514660—184515955	431	45.5137	4.5	0	Extracellular/PlasmaMembrane
TaXI-7D12	TraesCS7D02G223700.1	XI-6	7D	184522700—184523875	391	41.8565	5.22	0	PlasmaMembrane/Chloroplast
TaXI-7D13	TraesCS7D02G223800.1	XI-6	7D	184558887—184561128	462	48.9916	4.49	25	Extracellular
TaXI-7D14	TraesCS7D02G224300.1	XI-6	7D	184913427—184914827	466	48.2374	5.09	23	Extracellular
TaXI-7D15	TraesCS7D02G225900.1	XI-6	7D	185811407—185812943	466	49.6506	8.46	22	Extracellular/PlasmaMembrane
TaXI-7D16	TraesCS7D02G390900.1	XI-4	7D	506132555—506142060	490	52.0601	5.93	29	Extracellular
TaXI-7D17	TraesCS7D02G399500.1	XI-6	7D	515483035—515486660	523	53.8888	8.57	0	Extracellular
TaXI-7D18	TraesCS7D02G475300.1	XI-6	7D	587301872—587303607	456	47.2311	7.87	22	Extracellular
TaXI-7D19	TraesCS7D02G475500.1	XI-6	7D	587554534—587556257	459	47.5306	5.79	23	Extracellular
TaXI-7D20	TraesCS7D02G475600.1	XI-6	7D	587726897—587728803	503	52.6248	8.5	0	Extracellular
TaXI-7D21	TraesCS7D02G489900.1	XI-3	7D	599397468—599399043	434	47.7415	8.64	23	Extracellular
TaXI-7D22	TraesCS7D02G516100.1	XI-5	7D	615941998—615943479	493	52.6685	5.84	23	Extracellular/PlasmaMembrane
TaXI-7D23	TraesCS7D02G516400.1	XI-5	7D	616007968—616009812	510	54.1865	7.54	28	PlasmaMembrane/Extracellular
TaXI-Un1	TraesCSU02G103000.1	XI-6	Un	90139322—90141167	474	49.6746	8.81	18	PlasmaMembrane
TaXI-Un2	TraesCSU02G155000.1	XI-5	Un	209287105—209288295	396	42.3652	6.25	0	Extracellular
