# Supplementary material for: Genome-Wide Identification of Triticum aestivum Xylanase Inhibitor Gene Family and Inhibitory Effects of XI-2 Subfamily Proteins on Fusarium graminearum GH11 Xylanase
Source: Front Plant Sci. 2021 Jul 26;12:665501. doi: 10.3389/fpls.2021.665501 (PMC8350787; doi:10.3389/fpls.2021.665501)
Supplement: Supplementary Figure 1 — Phylogenetic tree and cis-acting element analysis of the promoter regions of TaXI genes. (A) Phylogenetic relationships of TaXI genes. Red and yellow background colors represented homologous gene pairs or clusters, respectively. (B) Cis-acting element distribution in 2 kb promoter region upstream of CDS sequence of wheat TaXI gene family. [file Data_Sheet_1.zip › Supplementary Tables/Table S10.xlsx]

## Sheet: Table S10
Table S10.The RNA-Seq atlas data of TaXI genes under stripe rust inoculation.
Gene name	Genen ID	Group	control	stripe rust pathogen 87/66 1 day	stripe rust pathogen 87/66 2 days	stripe rust pathogen 87/66 3 days	stripe rust pathogen 87/66 5 days
TaXI-1A1	TraesCS1A02G251900.1	XI2	0	0.969572	0	0	0
TaXI-1B1	TraesCS1B02G263100.1	XI2	0	1.52153	0	0	0
TaXI-1D1	TraesCS1D02G251700.1	XI2	0	0.237329	0	0	0
TaXI-2A6	TraesCS2A02G195800.1	XI4	2.7623	4.67465	2.84149	3.56311	4.02594
TaXI-2A10	TraesCS2A02G275000.1	XI4	0	1.35932	0	0	0
TaXI-2A11	TraesCS2A02G316500.1	XI5	0	0	0.0477198	0	0
TaXI-2B1	TraesCS2B02G086200.1	XI5	3.9389	0	3.09702	3.35842	3.5338
TaXI-2B13	TraesCS2B02G291900.1	XI4	0	1.65306	0	0.181592	0.0976912
TaXI-2B14	TraesCS2B02G334600.1	XI5	0	0.143687	0	0	0
TaXI-2D7	TraesCS2D02G192000.1	XI4	2.8636	4.3498	2.97682	3.58898	4.07466
TaXI-2D11	TraesCS2D02G273200.1	XI4	0.762459	1.475	0.718345	0.555319	0.817189
TaXI-3A13	TraesCS3A02G319800.1	XI4	3.22881	4.3689	3.11708	3.11572	3.15969
TaXI-3A18	TraesCS3A02G471900.1	XI2	0	1.51909	0	0	0
TaXI-3B20	TraesCS3B02G515100.1	XI2	0	2.72053	0	0	0
TaXI-3D20	TraesCS3D02G467600.1	XI2	0	4.98618	0	0	0.787931
TaXI-4A7	TraesCS4A02G387600.1	XI5	0.773048	0.530703	0.688822	0.828377	0.303611
TaXI-4B6	TraesCS4B02G334700.1	XI5	2.93784	0.133446	1.82792	1.90932	2.28638
TaXI-5A2	TraesCS5A02G071000.1	XI5	1.8336	1.09901	1.72984	2.00089	2.6675
TaXI-5B1	TraesCS5B02G076600.1	XI5	3.91633	3.54449	4.15842	4.5971	5.30957
TaXI-5D1	TraesCS5D02G083000.1	XI5	0.59859	0	0.97011	1.38103	2.62243
TaXI-6B2	TraesCS6B02G312000.1	XI6	0.213086	0	1.10497	0	0
TaXI-6B3	TraesCS6B02G312200.1	XI6	0.0834521	0	0.515864	1.05095	2.03467
TaXI-6D3	TraesCS6D02G264000.2	XI6	1.93328	5.56936	2.92853	3.06799	4.46101
TaXI-6D4	TraesCS6D02G264200.1	XI6	2.84684	2.23104	2.93723	2.29861	1.90847
TaXI-7A19	TraesCS7A02G395300.1	XI4	1.21198	3.46371	1.66045	2.36005	3.08492
TaXI-7A20	TraesCS7A02G405600.1	XI6	2.21874	1.62644	2.60209	1.81575	2.79982
TaXI-7A23	TraesCS7A02G489000.1	XI6	0.124599	0.248142	2.54695	3.43164	5.88433
TaXI-7B4	TraesCS7B02G128000.1	XI6	0.00918901	0.385004	0	0	0
TaXI-7B9	TraesCS7B02G305000.1	XI6	3.2563	2.16124	3.47925	3.01738	4.2034
TaXI-7D2	TraesCS7D02G048000.1	XI6	0.0901457	0	0	0.111064	0.753268
TaXI-7D9	TraesCS7D02G222800.1	XI6	0.782624	0.982232	0.3293	0	0.25858
TaXI-7D16	TraesCS7D02G390900.1	XI4	1.25827	3.06248	1.65302	2.2122	2.55223
TaXI-7D17	TraesCS7D02G399500.1	XI6	2.82337	1.37046	2.99949	2.37471	2.94693
TaXI-7D18	TraesCS7D02G475300.1	XI6	0	0	0.369276	1.89724	5.44171
TaXI-7D20	TraesCS7D02G475600.1	XI6	0	2.72058	1.43561	1.18449	1.53565
