# Supplementary material for: Genome-Wide Identification of Triticum aestivum Xylanase Inhibitor Gene Family and Inhibitory Effects of XI-2 Subfamily Proteins on Fusarium graminearum GH11 Xylanase
Source: Front Plant Sci. 2021 Jul 26;12:665501. doi: 10.3389/fpls.2021.665501 (PMC8350787; doi:10.3389/fpls.2021.665501)
Supplement: Supplementary Figure 1 — Phylogenetic tree and cis-acting element analysis of the promoter regions of TaXI genes. (A) Phylogenetic relationships of TaXI genes. Red and yellow background colors represented homologous gene pairs or clusters, respectively. (B) Cis-acting element distribution in 2 kb promoter region upstream of CDS sequence of wheat TaXI gene family. [file Data_Sheet_1.zip › Supplementary Tables/Table S11.xlsx]

## Sheet: Table S11
Table S11.The RNA-Seq atlas data of TaXI genes under Fusarium graminearum inoculation.
Gene name	Genen ID	Group	mock inoculation 3 hours, NIL51	Fusarium graminearum inoculation 3 hours, NIL51	mock inoculation 6 hours, NIL51	Fusarium graminearum inoculation 6 hours, NIL51	mock inoculation 12 hours, NIL51	Fusarium graminearum inoculation 12 hours, NIL51	mock inoculation 24 hours, NIL51	Fusarium graminearum inoculation 24 hours, NIL51	mock inoculation 36 hours, NIL51	Fusarium graminearum inoculation 36 hours, NIL51	mock inoculation 48 hours, NIL51	Fusarium graminearum inoculation 48 hours, NIL51	mock inoculation 3 hours, NIL38	Fusarium graminearum inoculation 3 hours, NIL38	mock inoculation 6 hours, NIL38	Fusarium graminearum inoculation 6 hours, NIL38	mock inoculation 12 hours, NIL38	Fusarium graminearum inoculation 12 hours, NIL38	mock inoculation 24 hours, NIL38	Fusarium graminearum inoculation 24 hours, NIL38	mock inoculation 36 hours, NIL38	Fusarium graminearum inoculation 36 hours, NIL38	mock inoculation 48 hours, NIL38	Fusarium graminearum inoculation 48 hours, NIL38
TaXI-1A1	TraesCS1A02G251900.1	XI2	0	0.184934	0	0.433778	0	0.218748	0	1.59858	0	1.28873	0	2.02543	0	0	0	0	0	0.877412	0.114338	1.66819	0	0.944009	0	1.93421
TaXI-1A2	TraesCS1A02G387400.1	XI3	1.44075	1.63713	1.32223	1.5077	1.76038	1.57011	1.45963	1.35809	1.6467	0.973905	1.60285	1.03723	1.77169	1.51242	1.25354	1.46389	1.49984	1.73101	1.67601	1.47175	1.45672	0.988022	1.35854	1.399
TaXI-1A3	TraesCS1A02G444700.1	XI3	4.90949	4.92608	4.38616	4.90046	4.61001	4.56894	4.0895	4.22998	3.21607	3.21759	2.70568	2.28006	4.64976	4.80969	4.66826	4.55067	4.40624	4.58004	3.9737	3.96315	2.84349	3.11678	2.61674	2.70884
TaXI-1B1	TraesCS1B02G263100.1	XI2	0.46222	1.40342	0.462375	0.793202	0.427474	0.82088	0	1.11683	0	1.30039	0	2.14242	0.263165	0.926966	0.63702	1.09508	0	0.652632	0	1.39164	0	1.40082	0.383017	2.11697
TaXI-1B2	TraesCS1B02G414800.1	XI3	1.18151	1.17758	1.28851	1.22002	1.3576	1.12415	1.12713	1.33302	1.12009	0.713045	1.02445	0.3748	1.18848	0.808789	1.26388	1.20333	1.35113	1.07557	1.10354	1.20938	0.981388	0.779433	1.17956	0.582322
TaXI-1B3	TraesCS1B02G479500.1	XI3	5.17241	5.1936	4.75499	5.1436	4.83895	4.80499	4.36511	4.41504	3.55111	3.54052	3.10935	2.64607	4.83866	4.9875	4.85044	4.8375	4.5916	4.81907	4.22853	4.25636	3.07996	3.48563	2.84134	2.99339
TaXI-1D1	TraesCS1D02G251700.1	XI2	0	0.81714	0	0.408085	0	0.40045	0	1.11948	0	2.19746	0	3.16589	0	0.688726	0	0.634665	0	0.566039	0	1.47542	0	2.17795	0.506879	2.77511
TaXI-1D2	TraesCS1D02G395200.1	XI3	0.875169	1.16676	1.237	0.651013	1.17299	0.835102	0.802497	0.912443	0.860425	0.826678	1.06945	0.331356	1.10988	0.984062	0.971685	1.03854	1.03183	0.831734	0.727489	1.23493	0.957479	0.485248	0.882338	0.604856
TaXI-1D3	TraesCS1D02G452800.1	XI3	5.09648	5.09641	4.69315	5.12543	4.74418	4.70146	4.27758	4.28629	3.42764	3.51028	2.86978	2.39924	4.75637	5.01342	4.82918	4.89857	4.605	4.74267	4.20068	4.21359	2.98703	3.27816	2.80304	2.7995
TaXI-2A3	TraesCS2A02G130900.1	XI6	4.60934	4.77865	4.62419	4.58418	5.4785	5.36261	5.64142	5.6472	5.87477	5.42245	6.11445	5.2811	4.62562	4.59576	4.80151	4.69306	5.40244	5.19627	5.55322	5.18563	5.84406	5.3078	6.00789	5.16143
TaXI-2A6	TraesCS2A02G195800.1	XI4	3.37003	3.39255	3.49165	3.40554	3.50288	3.61754	3.1094	3.24041	3.39731	3.672	3.03271	3.36639	3.23842	3.3857	3.35101	3.35259	3.45497	3.50419	3.13708	3.29636	3.13838	3.5564	3.01791	3.40569
TaXI-2A7	TraesCS2A02G217700.1	XI5	0	0	0	0	0	0	0	0	0	0.600086	0	2.14312	0	0	0	0	0	0	0	0	0	0.106362	0	2.43993
TaXI-2A10	TraesCS2A02G275000.1	XI4	5.23852	5.21453	4.99278	5.19356	4.5774	4.67952	4.38392	4.41198	3.55186	3.74226	2.85896	2.57982	4.96391	5.14904	4.9935	5.00331	4.42397	4.61818	4.24601	4.31361	3.10333	3.52225	2.56569	2.70495
TaXI-2A11	TraesCS2A02G316500.1	XI5	1.63041	1.66574	1.48872	1.71248	1.95281	2.21962	1.75424	2.43857	2.14431	2.64027	2.12734	2.68722	1.48713	1.84007	1.77808	1.89271	1.99999	2.26649	2.27091	2.70657	2.09385	2.72443	2.30585	2.89222
TaXI-2A13	TraesCS2A02G583100.1	XI5	5.95446	6.07439	5.49272	5.876	5.65339	5.62322	5.40333	5.65493	5.62464	5.75196	5.85289	5.91917	5.84315	5.87331	5.76629	5.58415	5.45611	5.50439	5.40491	5.36923	5.52659	5.65801	5.81703	5.60918
TaXI-2B1	TraesCS2B02G086200.1	XI5	4.82201	4.63699	4.6082	4.41877	4.90072	4.84416	5.15519	5.10865	5.1075	4.8908	5.55965	5.18409	4.89168	4.70653	4.72989	4.42263	5.05051	4.60948	5.32796	5.06772	5.25516	4.95918	5.56606	5.12762
TaXI-2B2	TraesCS2B02G127100.1	XI3	0	0	0	0	0.256403	0	0	0	0	0	0	0	0	0	0	0	0	0	0.0381159	0	0	0	0	0
TaXI-2B6	TraesCS2B02G152600.1	XI6	3.27518	3.39351	3.21906	3.45083	4.12071	4.00625	4.24963	4.41165	4.65233	4.10592	4.90414	4.02008	3.51471	3.40764	3.50126	3.39457	3.83813	3.85273	4.21518	3.79384	4.48812	3.99312	4.58843	3.81026
TaXI-2B10	TraesCS2B02G243200.1	XI5	0	0	0	0	0	0	0	0	0	0	0	0.521212	0	0	0	0	0	0	0	0	0	0	0	0.707095
TaXI-2B13	TraesCS2B02G291900.1	XI4	5.33385	5.33829	4.99955	5.43379	4.76139	4.78707	4.52813	4.54049	3.70474	3.74685	2.89372	2.65495	5.07638	5.22903	5.11144	5.0809	4.46493	4.78128	4.18493	4.34218	3.2191	3.56936	2.72385	2.80418
TaXI-2B14	TraesCS2B02G334600.1	XI5	0.0956958	0.0762526	0	0	0	0.286541	0	0.0609194	0.358888	0.42537	0.296177	0.659626	0	0.0302965	0.207937	0	0.466531	0.604685	0	0.396857	0.255727	0.711307	0	0.329869
TaXI-2B17	TraesCS2B02G603500.1	XI5	5.43902	5.39624	5.37216	5.6279	5.83508	5.77314	5.61651	5.7758	5.71661	5.70495	5.77293	5.75972	5.34044	5.35151	5.52318	5.35998	5.66942	5.56738	5.60436	5.63622	5.59185	5.64076	5.70753	5.69797
TaXI-2D4	TraesCS2D02G132500.1	XI6	2.21492	2.22746	2.05066	1.94194	2.84421	2.74208	3.02072	3.06054	3.34333	3.10126	3.63443	2.98762	2.16971	2.20464	2.38034	2.15419	2.63296	2.54975	2.96029	2.79647	3.38555	2.89622	3.54698	2.66344
TaXI-2D7	TraesCS2D02G192000.1	XI4	3.24322	3.2097	3.35593	3.40779	3.41851	3.38629	3.02052	3.05791	3.21849	3.45784	2.88073	3.34194	3.23341	3.27613	3.36033	3.34443	3.37655	3.45582	2.97559	3.033	3.14666	3.40937	2.90515	3.32689
TaXI-2D8	TraesCS2D02G223600.1	XI5	0	0	0	0	0	0	0	0	0	0	0	0.257522	0	0	0	0	0	0	0	0	0	0	0	0
TaXI-2D11	TraesCS2D02G273200.1	XI4	5.45406	5.43749	5.29486	5.50535	4.93292	4.97957	4.72758	4.7322	4.03402	4.13728	3.37962	2.96093	5.26668	5.4102	5.28562	5.21009	4.78417	5.05713	4.52499	4.59174	3.451	3.86235	2.96585	2.95319
TaXI-2D12	TraesCS2D02G314400.1	XI5	2.10373	2.30635	1.87941	2.25955	2.63483	2.90956	2.18551	2.85869	2.37001	2.89401	2.29458	2.65948	1.94333	2.27168	2.04235	2.31534	2.66143	2.9245	2.83754	2.90402	2.67249	2.79745	2.45034	2.42663
TaXI-3A2	TraesCS3A02G053600.1	XI6	4.09381	4.21578	4.11436	4.22234	4.7371	4.54051	4.47893	4.57239	4.48462	4.27076	4.60077	4.26417	4.19456	4.00856	4.31725	4.20373	4.61159	4.34568	4.50797	4.27748	4.47644	4.35033	4.62418	4.02037
TaXI-3A8	TraesCS3A02G121000.1	XI5	0	0	0	0	0	0	1.38335	0.254206	2.23107	2.21489	2.95178	3.50358	0	0	0	0	0	0	0	0	3.12837	2.54362	3.56727	2.7155
TaXI-3A9	TraesCS3A02G121200.1	XI5	1.58244	2.21363	2.30246	1.67252	3.23343	2.82488	4.16252	4.2155	5.06046	5.07048	5.5058	5.83162	2.03294	2.18714	2.48882	2.54254	2.81972	2.51196	3.9224	3.3783	5.59756	5.15182	5.8773	5.34983
TaXI-3A10	TraesCS3A02G214100.1	XI6	4.58484	4.64136	4.24284	4.22849	4.54099	4.39726	4.6502	4.77962	4.84665	4.65239	5.0104	4.92338	4.54479	4.42517	4.5563	4.34267	4.40621	4.2666	4.64158	4.48832	4.86943	4.72448	4.99861	4.7033
TaXI-3A11	TraesCS3A02G268100.2	XI3	0.175992	0.52662	0	0.120216	0.817413	0.254497	0.0929367	0	0	0	0	0	0	0	0.195736	0.211197	0.267618	0.299499	0.000309185	0.265692	0	0	0	0
TaXI-3A13	TraesCS3A02G319800.1	XI4	2.70463	2.81137	2.68865	2.74336	2.83517	3.00234	2.74803	2.66564	2.85487	2.87736	2.53495	2.65183	2.76658	2.6445	2.76035	2.5948	2.98583	2.78633	2.61151	2.68989	2.90153	2.87139	2.45468	2.53365
TaXI-3A14	TraesCS3A02G361500.1	XI6	3.34596	3.34201	2.83383	3.10457	3.42381	3.20323	3.10932	3.4125	3.18878	2.86054	3.17942	3.03811	3.37487	3.14627	3.04929	3.13015	3.12175	3.14031	3.33299	3.34577	3.14333	2.88282	3.21699	2.93038
TaXI-3A15	TraesCS3A02G403400.1	XI1	4.6147	4.70962	4.81868	4.81188	5.0525	4.9913	4.78933	4.87459	4.91808	4.66591	4.7988	4.29428	4.52501	4.64891	4.79445	4.6465	4.85981	4.82122	4.73682	4.73595	4.81311	4.68636	4.65469	4.15037
TaXI-3A16	TraesCS3A02G411700.1	XI2	0	0.32097	0.0363073	0.0758986	1.6391	1.31078	1.52594	1.77132	1.64814	1.7864	1.96735	1.96776	0.200451	0.0376769	0.369752	0.102396	1.36188	0.940432	1.29256	1.44265	1.82525	1.63296	2.05664	1.59321
TaXI-3A18	TraesCS3A02G471900.1	XI2	1.30515	1.85741	1.19754	1.67763	1.50981	2.52397	1.08078	2.78388	0.768217	3.20608	0.618445	4.0726	1.20341	1.70888	1.19488	1.69411	1.28851	2.58661	0.955109	2.7153	0.638618	3.08677	1.97115	3.99253
TaXI-3B1	TraesCS3B02G064700.1	XI6	3.8551	3.9986	3.94614	4.12878	4.48477	4.36768	4.28762	4.30222	4.15342	3.85718	4.23289	3.94806	3.90924	3.88816	4.1395	3.9815	4.42515	4.19741	4.31166	4.03512	4.15142	3.95579	4.18376	3.69543
TaXI-3B6	TraesCS3B02G140500.1	XI5	0	0	0	0	0.772355	0.373677	2.88225	2.44513	3.776	3.64556	4.2498	4.68117	0	0	0.179945	0.606658	0.765823	0	2.39564	1.4	4.54482	3.99722	4.74148	4.12833
TaXI-3B7	TraesCS3B02G140600.1	XI5	0	0.632882	0.886817	0	1.94987	1.25439	2.76169	2.94455	3.57011	3.6388	3.9205	4.26582	0.664892	0.445916	0.878375	0.925394	1.65538	0.734947	2.76335	2.04453	4.16167	3.87252	4.34996	3.84289
TaXI-3B9	TraesCS3B02G244800.1	XI6	3.26506	3.36013	3.1441	3.06678	3.5969	3.31428	3.79451	3.89825	4.04849	3.97316	4.19454	4.00079	3.34302	3.24365	3.3681	3.32069	3.47929	3.17801	3.77513	3.5752	4.08928	3.89823	4.23659	3.88335
TaXI-3B10	TraesCS3B02G302500.1	XI3	0.944261	0.762303	0.261539	0.350761	0.913562	0.595847	0.968334	0.755754	0.263479	0.487315	0.669229	0	0.55329	0.232489	0.561129	0.131886	0.77648	0.530633	0.722868	0.511785	0.0419023	0	0.458044	0.0403683
TaXI-3B13	TraesCS3B02G393900.1	XI6	4.01128	3.89952	3.86866	4.1247	4.37747	4.29183	3.76028	3.57675	4.09283	3.7104	3.92321	3.26178	3.99597	3.96143	4.11716	3.85815	4.21279	4.20307	3.78651	3.58998	4.09273	3.82222	3.83453	3.56558
TaXI-3B14	TraesCS3B02G445200.1	XI2	0	0	0.0165239	0	0.409568	0.174302	0.753699	0.417759	0.346634	0.537581	0.483863	0.357627	0	0	0	0	0.461067	0.403475	0	0.507746	0.732663	0.651858	0.976415	0.351542
TaXI-3B18	TraesCS3B02G514800.1	XI2	0	1.19031	0.487897	1.55401	0.244068	1.17024	0	1.3019	0	1.65078	0.283851	2.54651	0.571117	0.649661	1.00381	1.1907	0.0218919	1.40697	0.118023	1.66752	0	1.45445	0.392663	2.71772
TaXI-3B20	TraesCS3B02G515100.1	XI2	0.40995	2.05599	0.146292	2.2891	0	3.07286	0	3.22944	0.221142	3.84454	0	4.68029	0	1.80652	1.04488	2.04653	0.278825	3.17637	0	3.39522	0	3.74712	1.95526	4.65641
TaXI-3D8	TraesCS3D02G123300.1	XI5	0.210034	0.646863	0.388508	0.356227	1.37937	1.01963	1.9097	2.21122	2.55652	2.48837	2.86728	3.22636	1.07338	1.22663	0.98474	0.732466	1.11618	1.00655	2.03582	1.22443	2.68795	2.4534	3.07033	2.73901
TaXI-3D9	TraesCS3D02G216700.1	XI6	4.2626	4.4726	3.81609	3.95134	4.14427	4.15239	4.35753	4.42958	4.41165	4.45761	4.54477	4.75883	4.16893	4.10251	4.12114	3.96578	4.06326	3.98145	4.43874	4.23883	4.42617	4.39213	4.52011	4.57535
TaXI-3D10	TraesCS3D02G268200.2	XI3	0.816166	0.384227	0.79654	1.0177	1.20849	0.902267	0.789315	0.76956	0	0.138853	0.520384	0	0.588881	0.0793246	0.524591	0.271897	0.835097	0.630797	0.378308	0.530838	0.0658903	0.0665682	0.328139	0
TaXI-3D13	TraesCS3D02G355300.1	XI6	2.48643	2.34089	2.38602	2.54616	2.71983	2.59253	2.36392	2.36736	2.53279	2.14479	2.1205	1.74987	2.40145	2.53816	2.56716	2.37134	2.54552	2.49696	2.31709	2.28034	2.32028	2.35322	2.10449	1.76969
TaXI-3D14	TraesCS3D02G398300.1	XI1	3.36024	3.42188	3.39467	3.38692	3.46257	3.34597	3.37557	3.37404	3.05487	2.79821	3.08306	2.33504	3.32619	3.23457	3.29928	3.24428	3.31347	3.28141	3.16995	3.14686	2.91679	2.79331	3.02507	2.32932
TaXI-3D15	TraesCS3D02G405900.1	XI2	0	0	0	0	0	0	0	0	0	0	0	0	0	0	0	0	0	0	0	0	0	0.0555899	0	0
TaXI-3D18	TraesCS3D02G467300.1	XI2	1.86296	2.22161	1.5337	2.00138	2.02035	2.6218	1.39949	2.81817	1.38734	2.89089	1.34292	3.47507	1.78931	1.72243	1.23854	2.20703	1.45826	2.83209	1.40685	3.31811	1.2737	2.91547	1.83122	3.40451
TaXI-3D20	TraesCS3D02G467600.1	XI2	1.09345	1.57574	0.597664	1.78229	1.07364	2.75675	0.49211	2.93333	0.643069	3.39422	0.104331	4.32943	0.762077	1.39362	1.05656	1.39787	0.840502	2.86393	0.487052	3.27592	0.104031	3.17629	1.93564	4.23634
TaXI-4A1	TraesCS4A02G002300.1	XI6	4.49954	4.5702	4.65365	4.70646	5.62772	5.44773	5.64317	5.78575	5.50731	5.23863	5.85596	5.1787	4.5957	4.59559	4.9191	4.6504	5.38865	5.12911	5.41386	5.25054	5.51163	5.09399	5.73256	5.05199
TaXI-4A3	TraesCS4A02G213500.1	XI1	0	0	0	0	0	0	0	0	0	0.327155	0	1.21832	0	0	0	0	0	0	0	0	0	0	0	1.37023
TaXI-4A7	TraesCS4A02G387600.1	XI5	1.44047	1.33264	1.58851	1.40063	1.42987	1.45608	1.32986	1.37297	1.29938	1.44141	1.11856	1.28385	1.34326	1.51629	1.62334	1.46012	1.30186	1.30846	1.4759	1.38743	1.50015	1.31621	1.28744	1.2513
TaXI-4B2	TraesCS4B02G102000.1	XI1	0	0	0	0	0	0	0	0	0	0	0	0.829178	0	0	0	0	0	0	0	0	0	0	0	1.6177
TaXI-4B3	TraesCS4B02G208700.1	XI6	0	0	0	0	0	0	0	0	0	0	0	0	0	0	0	0	0	0	0	0	0	0	0.302106	0
TaXI-4B4	TraesCS4B02G302800.1	XI6	3.5335	3.67088	3.41471	3.41846	3.73695	3.57069	3.79394	3.79295	3.65365	3.64829	4.19864	3.75186	3.55551	3.4832	3.44624	3.31626	3.49657	3.50802	3.44082	3.4437	3.51143	3.33563	4.04011	3.53316
TaXI-4B6	TraesCS4B02G334700.1	XI5	2.97734	2.85216	2.97873	2.95819	3.36084	3.23159	3.52902	3.82475	3.02258	2.48485	4.18504	3.27201	3.34223	2.90257	3.18292	3.36068	3.64465	3.14313	4.00359	3.72038	3.51898	2.8051	4.29813	3.43168
TaXI-4D3	TraesCS4D02G098600.1	XI1	0	0	0	0	0	0	0	0.0991758	0	1.81212	0	2.54224	0	0	0	0	0	0	0	0	0	1.58138	0.0771181	2.2251
TaXI-4D5	TraesCS4D02G301300.1	XI6	3.00163	3.1391	3.27209	3.06316	3.68106	3.62908	4.06388	4.08029	4.01181	3.89834	4.53659	4.21337	3.22419	3.06872	3.38129	3.16333	3.70971	3.36443	3.8972	3.69341	4.36419	3.92343	4.71454	3.92957
TaXI-4D6	TraesCS4D02G330300.1	XI5	2.91331	2.75979	2.89959	2.72212	3.32191	3.30681	3.84408	3.95543	3.48163	3.12561	4.16908	3.19099	3.08626	3.07367	3.05977	3.0983	3.43063	3.0295	4.05523	3.87975	3.87331	3.27744	4.12965	3.11033
TaXI-4D7	TraesCS4D02G330400.1	XI5	0	0	0	0	0.118493	0	0.565766	0.423198	0	0	1.16975	0.524244	0.366034	0.336056	0.217165	0	0.543334	0.150257	0.910546	0.390241	0.802634	0	1.80344	0.50983
TaXI-5A2	TraesCS5A02G071000.1	XI5	0	0	0	0	0	0	0	0	0	0	0	0	0	0	0	0	0.151818	0.101068	0.29903	0.204149	0	0.371169	0	0.859538
TaXI-5A8	TraesCS5A02G451800.1	XI5	1.17414	1.08726	1.34786	1.13748	1.42107	1.18128	0.872288	0.883824	0.390943	0.415846	0.829817	0.748421	1.11756	1.1918	1.39972	1.49688	1.20288	1.40966	1.3634	1.26174	0.310676	0.767511	0.729775	0.792873
TaXI-5A9	TraesCS5A02G504900.1	XI5	4.53355	4.39015	4.78207	4.66538	4.89112	4.66895	4.88817	4.9185	4.54561	4.02008	4.96791	4.00301	4.47691	4.42075	4.77519	4.70608	4.72473	4.44955	5.0566	4.73395	4.53323	4.07696	4.79274	3.99902
TaXI-5B1	TraesCS5B02G076600.1	XI5	1.85292	1.84977	2.10852	1.97133	3.29701	3.28021	3.17932	3.17875	2.70945	2.92083	2.25926	3.02439	2.19105	1.79321	1.89434	2.07308	3.21415	3.48055	3.18136	3.03669	2.50645	2.94402	2.49613	2.72805
TaXI-5B4	TraesCS5B02G233400.1	XI5	0	0	0	0	0.153253	0.40523	0	0	0.345048	0.150271	0	0	0	0	0	0	0.527014	0.336996	0	0	0.272624	0	0	0
TaXI-5B8	TraesCS5B02G460500.1	XI5	0	0.486972	0.54344	0.547219	0.536534	0.518663	0.168967	0.336786	0.0395081	0	0.259373	0.455923	0.52505	0.306056	0.629747	0.525695	0.724746	0.868566	0.324284	0.0164554	0.457248	0.251277	0.165846	0.26404
TaXI-5D1	TraesCS5D02G083000.1	XI5	0	0	0	0	0	0.217715	0	0	0	0.792436	0	0.405756	0	0	0	0	0.0317203	0.206274	0.188928	0	0	0.249417	0	0.154783
TaXI-5D4	TraesCS5D02G242000.1	XI5	0	0	0	0	0.0549554	0	0	0	0	0	0	0	0	0	0	0	0	0	0	0	0	0	0	0
TaXI-5D8	TraesCS5D02G461900.1	XI5	0	0	0	0	0	0.0439072	0	0.338851	0	0	0.0812837	0.0918325	0.109064	0	0	0	0	0.0660005	0	0.107463	0	0	0.321285	0.187025
TaXI-5D9	TraesCS5D02G529000.1	XI3	1.32251	0.73362	0.645447	0.649257	1.17195	0.896024	0.909681	0.737338	0.382721	0.388513	0.375397	0	0.922561	0.0372627	1.14129	0.784697	1.183	0.807594	0.5886	0.391801	0	0.294681	0	0
TaXI-6A3	TraesCS6A02G283500.1	XI6	3.33502	3.41807	2.64855	3.04743	2.56356	2.74683	2.68105	3.43428	2.62789	4.15146	2.39256	4.93584	3.36762	3.47826	2.89996	3.31162	2.62094	3.04017	2.97813	3.62655	2.54972	4.20463	3.12528	4.93334
TaXI-6A4	TraesCS6A02G283700.1	XI6	4.20452	4.25371	3.86826	4.16772	3.88036	3.84494	2.95564	3.14568	3.54124	3.08823	3.12178	2.3147	3.96765	3.89735	3.90316	3.75245	3.44885	3.58565	3.01746	2.94526	3.136	3.09024	2.84197	2.53268
TaXI-6B2	TraesCS6B02G312000.1	XI6	0	0.296747	0.302833	0	0	1.17356	0	0	0	0	0	0	0	0.694347	0.022445	0.00813163	0.302446	0.911226	0	0	0.782312	0	0	0
TaXI-6B3	TraesCS6B02G312200.1	XI6	2.05703	1.89504	1.90892	1.988	2.19022	2.09585	1.72798	2.22662	1.92497	2.8426	1.57612	3.19283	2.02528	1.92343	1.98557	2.05147	2.02485	2.13858	2.0271	2.37161	1.78615	3.03089	1.98566	3.26195
TaXI-6D3	TraesCS6D02G264000.2	XI6	3.54723	3.51001	2.98716	3.1592	2.91694	2.94449	2.77244	3.42098	2.18183	3.83396	2.05127	4.45882	3.51303	3.40013	3.20385	3.25035	2.7102	2.9988	2.93702	3.49677	1.47477	3.84762	2.84858	4.59149
TaXI-6D4	TraesCS6D02G264200.1	XI6	3.59779	3.72897	3.705	3.76887	3.7784	3.79355	2.74792	2.93539	3.59958	3.29269	3.44179	2.64853	3.50819	3.47641	3.72867	3.61114	3.61092	3.53036	2.9767	3.0096	3.73115	3.15586	3.10396	2.66912
TaXI-7A2	TraesCS7A02G051300.1	XI6	0	0	0	0	0	0	0	0	0	0	0	0	0	0	0.0223853	0	0	0	0	0	0	0	0	0
TaXI-7A7	TraesCS7A02G088300.1	XI5	0	0	0	0	0	0	0	0	0	0	0	0.17588	0	0	0	0	0	0	0	0	0	0	0	0
TaXI-7A8	TraesCS7A02G168600.1	XI5	0	0.229939	0	0	0	0	0	0	0	0	0	0.155555	0.0862276	0.107562	0	0	0	0	0	0	0	0	0	0.489368
TaXI-7A10	TraesCS7A02G174100.1	XI6	1.10767	0.944774	0.834598	0.803494	1.31479	1.13094	1.00512	1.3039	1.34833	1.10197	1.44894	0.881967	0.78922	1.19985	1.20011	1.08056	1.16841	1.17403	1.48541	1.16629	1.23904	0.767717	1.10583	1.12421
TaXI-7A17	TraesCS7A02G219300.1	XI6	1.98735	2.30032	2.27174	2.48967	3.12275	2.97286	3.09097	2.94172	3.0005	2.47262	2.98346	1.91892	2.30773	2.24758	2.75739	2.33562	3.23264	2.90315	3.06197	2.619	3.31713	2.52565	2.89507	2.09212
TaXI-7A19	TraesCS7A02G395300.1	XI4	2.87608	2.97319	2.52381	2.62431	2.38258	2.52593	2.32742	2.5613	2.26273	3.15027	2.13319	3.30408	2.87444	2.91296	2.44732	2.50019	2.31805	2.52969	2.32509	2.71682	2.21645	3.20775	2.39982	3.08611
TaXI-7A20	TraesCS7A02G405600.1	XI6	4.08781	4.56574	3.97498	4.5256	4.3994	4.83208	3.95188	4.76676	3.61427	4.71472	3.60176	4.87175	4.00877	4.43672	4.43939	4.49161	4.29213	4.99603	4.10713	4.90407	3.3504	4.78414	3.92797	4.99597
TaXI-7A23	TraesCS7A02G489000.1	XI6	1.15036	1.18315	2.17832	2.16436	2.9022	3.25895	3.81644	4.40317	2.31967	4.8218	1.84685	6.26643	1.57629	1.4492	2.85746	2.98728	3.24962	3.47676	4.67387	4.61996	2.43039	4.7807	3.61977	6.00324
TaXI-7A24	TraesCS7A02G489100.1	XI6	1.59384	0.594826	0	0	0.884067	0	0	0	0	0	0	0	0.794436	0	0	0.102126	0.199784	0.61272	0	0	0	0	0	0
TaXI-7A25	TraesCS7A02G489200.1	XI6	2.11664	1.04583	0.596349	0.277332	0.445607	0.358959	0.626969	0.898353	0.725849	1.14359	0.562767	1.42099	1.68107	0.809568	0.584312	0.059975	0.0261636	0	0.803624	0.528158	0.566964	0.935238	0.360976	1.31116
TaXI-7A27	TraesCS7A02G489400.1	XI6	0	0	0	0	0.704069	0.115314	0	0	0.162518	0	0	0	1.5721	0.608178	0.722647	0.665096	0.812917	1.16574	0	0	0	0.364557	0.699741	0
TaXI-7A29	TraesCS7A02G528000.1	XI5	0.880633	1.41179	0.473863	1.13923	0.613588	1.77621	0.573917	2.4115	0.94818	2.92788	0.400613	3.72412	0.926161	1.14157	0.632088	0.979362	0.831004	1.91429	1.15604	2.15996	0.346604	2.65579	1.38457	3.57249
TaXI-7B2	TraesCS7B02G079000.1	XI6	1.60672	1.31457	1.43539	1.63689	1.92593	1.8942	1.55965	1.697	1.65508	1.53576	1.50606	1.27765	1.44229	1.25329	1.79455	1.54519	1.99137	1.8956	1.42131	1.49657	1.38718	1.6002	1.15633	1.29434
TaXI-7B4	TraesCS7B02G128000.1	XI6	0	0	0	0.229703	0.540728	0.26766	0.370116	0.483963	0.14259	0	0.286952	0.216119	0	0	0.221437	0	0.583895	0.0161349	0.459043	0.461292	0.328789	0	0.572246	0
TaXI-7B9	TraesCS7B02G305000.1	XI6	4.48385	4.88569	4.59656	5.15654	4.71135	5.16958	4.02653	4.78833	3.84044	4.72469	3.83589	4.84866	4.50992	4.91702	4.95038	4.94343	4.59944	5.28341	4.16767	4.91476	3.54849	4.51954	3.89975	4.80218
TaXI-7B11	TraesCS7B02G382700.1	XI4	1.13594	0.826925	1.20787	1.12376	1.41126	1.2351	1.11745	1.07157	0.971148	0.709741	0.786766	0	1.22355	1.11841	1.06883	1.17598	1.11175	1.33484	0.750612	0.953211	0.536232	0.527367	0.419204	0.662026
TaXI-7B21	TraesCS7B02G444800.1	XI5	0	0	0	0	0	0	0	0	0	0	0	0.0152935	0	0	0	0.600822	0	0	0	0	0	0	0	0
TaXI-7B22	TraesCS7B02G445000.1	XI5	0.470105	0.545131	0	0	0.208941	0.788803	0.0162101	1.35139	0	2.05316	0.0108223	2.97236	0.304337	0.255412	0.134757	0.365613	0	0.633481	0.149862	1.10665	0	1.82583	0.98304	3.14934
TaXI-7D2	TraesCS7D02G048000.1	XI6	1.00952	1.40833	1.32191	1.54223	1.46688	1.2844	0.453467	0.990493	0.58898	1.77409	0	1.65598	1.06133	1.23676	1.42723	1.64114	1.43874	1.57582	0.938552	0.992558	0.684759	1.31925	0.674283	1.5816
TaXI-7D9	TraesCS7D02G222800.1	XI6	0.841764	0.742596	0.77079	0.712329	1.42016	1.42449	1.82903	1.76126	2.25461	1.32028	2.08553	1.34122	0.830263	0.78851	1.23283	0.858305	1.72201	1.28394	1.82196	1.46753	2.27652	1.06893	2.14086	1.51035
TaXI-7D16	TraesCS7D02G390900.1	XI4	2.42422	2.67499	2.32754	2.29827	2.0168	2.2685	1.79364	2.08613	1.83492	2.63078	1.64617	2.89656	2.51795	2.54854	2.14997	2.24848	1.99034	2.20442	1.8838	2.39115	1.74088	2.6685	1.99335	2.83579
TaXI-7D17	TraesCS7D02G399500.1	XI6	2.32196	2.87792	2.46905	3.07961	3.06936	3.43886	2.65504	3.64573	2.48238	3.46084	2.50431	3.26	2.51618	2.79595	2.84586	2.91214	2.91558	3.60356	2.87162	3.62405	2.39956	3.33142	2.76925	3.31326
TaXI-7D18	TraesCS7D02G475300.1	XI6	0.621584	0.732896	1.5472	1.39313	1.72117	2.01575	2.37284	2.94726	1.7343	4.01954	1.19985	5.59769	0.965259	0.770507	2.22518	2.51447	2.19332	2.52922	3.21655	3.05391	1.90402	4.10385	2.94403	5.40187
TaXI-7D20	TraesCS7D02G475600.1	XI6	2.7845	2.14908	1.81781	1.45431	1.93135	1.88439	2.60956	2.55101	2.2002	2.36512	2.25473	3.2254	2.43186	1.81198	2.15006	1.59678	2.00525	1.84443	2.69511	2.42466	1.89804	2.14679	2.29838	2.91839
TaXI-7D22	TraesCS7D02G516100.1	XI5	0	1.12345	0	0.694527	0	0.936905	0	1.9308	0	2.66667	0	3.68238	0.646055	1.10642	0	0.727313	0.0711325	1.27039	0	1.90545	0	2.27583	1.31734	3.59706
TaXI-7D23	TraesCS7D02G516400.1	XI5	0.764859	0.723261	0.216329	0.426565	0.675641	1.02565	0.396529	1.06974	0.740009	2.02067	0.341471	2.76993	0.542641	0.73314	0.687942	0.491559	0.726761	1.1577	0.721469	1.22955	0	1.83918	1.20883	2.87982
TaXI-Un1	TraesCSU02G103000.1	XI6	3.23351	3.02213	2.53072	2.79355	2.87469	2.82162	2.7453	2.66596	2.67759	2.97409	2.65916	2.25175	2.6774	2.90601	2.72094	2.24877	2.38799	2.71348	2.22855	2.25893	1.85176	2.53773	1.97441	1.90958
