# Supplementary material for: Genome-Wide Identification of Triticum aestivum Xylanase Inhibitor Gene Family and Inhibitory Effects of XI-2 Subfamily Proteins on Fusarium graminearum GH11 Xylanase
Source: Front Plant Sci. 2021 Jul 26;12:665501. doi: 10.3389/fpls.2021.665501 (PMC8350787; doi:10.3389/fpls.2021.665501)
Supplement: Supplementary Figure 1 — Phylogenetic tree and cis-acting element analysis of the promoter regions of TaXI genes. (A) Phylogenetic relationships of TaXI genes. Red and yellow background colors represented homologous gene pairs or clusters, respectively. (B) Cis-acting element distribution in 2 kb promoter region upstream of CDS sequence of wheat TaXI gene family. [file Data_Sheet_1.zip › Supplementary Tables/Table S12.xlsx]

## Sheet: Table S12
Table S12. List of the primers used in this study.
Primer Name	Primer Sequence（5'→3')	Annealing temperature(℃)	Length(bp)	Used For
Taxi-C3B1F1	ATCGCACTTGCTCCAGAAGA	60	1414	Gene cloning
Taxi-C3BR2	CTTATGAAACCACTGATGGAAAGT
Taxi-C3AF1	CCTGACCATCTCCGTCCACT	65	1299	Gene cloning
Taxi-C3AR1	TAGTCGACGAAGTACATTGTACAGTA
Taxi-C3B2F1	GGTCCATTGGTCCATCTGT	60	1307	Gene cloning
Taxi-C3B2R1	CGAATACACTGTAGATAAACACACA
Taxi-C3DF1	GACCCAGACATCGGCAAATA	65	1345	Gene cloning
Taxi-C3DR1	TTATTACACGTGCAGTAGTCGACA
FG03624F	ATGGTCTCCTTCACCTACCTTCT	58	687	Gene cloning
FG03624R	TTATCCAGAGACAGTCATGGTAGC
FG10999F	ATGGTCTCGTTCAAATCCCT	55	696	Gene cloning
FG10999R	TTAACTAGTCTGGACATAGATAGAAGA
FG11304F	ATGCACTTCCTAGGACTCGTC	58	1146	Gene cloning
FG11304R	TTAGTTGAGGGCGTTGCTC
FG11487F	ATGAAGTTCTCTTCCCTCCTCTT	58	984	Gene cloning
FG11487R	TTAACGGAGAGCGTTGACAAC
qTaxi-IAF1	CATCTCGGCCAGGTCCATTGT	66	365	qRT-PCR
qTaxi-IAR1	CAACGCACGCCGTCCCTT
qTaxi-IIAF1	CGAGGTGAACGTCCGGGTA	67	546	qRT-PCR
qTaxi-IIAR3	CAGTACCCGCCGGGGTTA
qTaxi-IIIF1	GGTCCACGTGCGAGGGTAGT	64	251	qRT-PCR
qTaxi-IIIR1	CCCGACGTTCACCTCGCTA
qTaxi-IVF1	CTCGTCGCCAAGGGAGGT	67	554	qRT-PCR
qTaxi-IVR2	AAGCTGCTGCAACCCGTAAAT
qActinF1	GTGAGCCACACTGTTCCAATCTATG		554	qRT-PCR
qActinR2	CCACCGATCCAGACACTGTATTTC
pFG03624F1	AGCTTACGTAGAATTCGCTCCCAACCCTACCAAGGT	62↑(0.3)	662	Heterologous expression
pFG03624R1	ATTAATTCGCGGCCGTTATCCAGAGACAGTCATGGTAGCC
pFG10999F1	AGCTTACGTAGAATTCCGTCCCTTTGACTTCCTCGATG	63↑(0.3)	670	Heterologous expression
pFG10999R1	AATTAATTCGCGGCCGTTAACTAGTCTGGACATAGATAGAAGATGAGC
pFG11304F	AGCTTACGTAGAATTCCAGTCTGCTATCTGGGGACAGTG	61↑(0.3)	1130	Heterologous expression
pFG11304R	AATTAATTCGCGGCCGTTAGTTGAGGGCGTTGCTCAC
pFG11487F1	AGCTTACGTAGAATTCATGCCTGCCTCCATCGAGCC	65↑(0.3)	971	Heterologous expression
pFG11487R1	AATTAATTCGCGGCCGTTAACGGAGAGCGTTGACAACAGC
P9Taxi-IAF	AGCTTACGTAGAATTCCAGTCTGCTATCTGGGGACAGTG	68↑(0.3)	1178	Heterologous expression
P9Taxi-IAR	AATTAATTCGCGGCCGTTACAGGCCGCCGCAACCC
P9Taxi-IIAF	AGCTTACGTAGAATTCAAAGGTCTTCCGGTGCTCG	61↑(0.3)	1202	Heterologous expression
P9Taxi-IIAR	AATTAATTCGCGGCCGCTAGGTGCTTCGAGCGAAATTG
P9Taxi-IIAbF	AGCTTACGTAGAATTCGAAGGTCTTCCGGTGCTCG	61↑(0.3)	1202	Heterologous expression
P9Taxi-IIAbR	AATTAATTCGCGGCCGCTAGGTGCTTCGAGCGAAATTG
P9Taxi-IIIF	AGCTTACGTAGAATTCAAAGGCCTTCCGGTGCTCG	65↑(0.3)	1181	Heterologous expression
P9Taxi-IIIR	AATTAATTCGCGGCCGCTAGCTGCCGCAACCCGTAAA
P9Taxi-IVF	AGCTTACGTAGAATTCAAAGGTCTTCCGGTGCTCGCT	65↑(0.3)	1202	Heterologous expression
P9Taxi-IVR	AATTAATTCGCGGCCGCTAGGTGCTTCCAGCGAAATTGAAG
PCIC9KF1	GTCATCGGTTACTCAGATTTAGA	55		Heterologous expression
PCIC9KR1	CCCTACCACAAGATATTCATCA
