# Supplementary material for: Genome-Wide Identification of Triticum aestivum Xylanase Inhibitor Gene Family and Inhibitory Effects of XI-2 Subfamily Proteins on Fusarium graminearum GH11 Xylanase
Source: Front Plant Sci. 2021 Jul 26;12:665501. doi: 10.3389/fpls.2021.665501 (PMC8350787; doi:10.3389/fpls.2021.665501)
Supplement: Supplementary Figure 1 — Phylogenetic tree and cis-acting element analysis of the promoter regions of TaXI genes. (A) Phylogenetic relationships of TaXI genes. Red and yellow background colors represented homologous gene pairs or clusters, respectively. (B) Cis-acting element distribution in 2 kb promoter region upstream of CDS sequence of wheat TaXI gene family. [file Data_Sheet_1.zip › Supplementary Tables/Table S13.xlsx]

## Sheet: Table S13
Table S13.The absorbance value of the reaction solution of xylanase and inhibitor at A550nm.
		100μl FGSG_03624					100μl FGSG_10999					100μl FGSG_11304					100μl FGSG_11487
		repeat 1	repeat 2	repeat 3	average value	xylanase relative activity	repeat 1	repeat 2	repeat 3	average value	xylanase relative activity	repeat 1	repeat 2	repeat 3	average value	xylanase relative activity	repeat 1	repeat 2	repeat 3	average value	xylanase relative activity
CK/TAXIs	0μl	1.371	1.369	1.386	1.37533	100	1.021	1.023	1.025	1.023	100	1.977	1.976	1.974	1.97567	100	1.515	1.517	1.518	1.51667	100
CK	100μl	1.371	1.368	1.376	1.37167	99.7576	0.994	0.997	0.995	0.995333	97.2955	1.904	1.906	1.903	1.90433	96.3731	1.506	1.503	1.507	1.50533	99.2309
	200μl	1.342	1.343	1.346	1.34367	97.7212	0.993	0.996	0.995	0.994667	97.2304	1.964	1.962	1.967	1.96433	99.4096	1.517	1.519	1.522	1.51933	100.154
	300μl	1.371	1.375	1.376	1.374	99.9273	0.984	0.982	0.985	0.983667	96.1551	1.901	1.898	1.903	1.90067	96.1876	1.47	1.472	1.468	1.47	96.9018
	400μl	1.362	1.365	1.364	1.36367	99.1758	0.997	0.998	0.995	0.996667	97.4259	1.936	1.937	1.931	1.93467	97.9082	1.471	1.467	1.472	1.47	96.9018
	500μl	1.358	1.354	1.356	1.356	98.6182	0.989	0.986	0.987	0.987333	96.5135	1.917	1.919	1.921	1.919	97.1154	1.477	1.479	1.481	1.479	97.4951
	600μl	1.367	1.366	1.364	1.36567	99.3212	0.995	0.995	0.998	0.996	97.3607	1.955	1.957	1.959	1.957	99.0385	1.464	1.467	1.463	1.46467	96.5502
	800μl	1.358	1.362	1.364	1.36133	99.0061	1.005	1.006	1.009	1.00667	98.4034	1.946	1.949	1.942	1.94567	98.4649	1.494	1.496	1.493	1.49433	98.5058
	1000μl	1.333	1.335	1.338	1.33533	97.1152	0.991	0.994	0.993	0.992667	97.0349	1.927	1.926	1.924	1.92567	97.4528	1.513	1.518	1.515	1.51533	99.8901
TAXI-IA	100μl	1.152	1.149	1.151	1.15067	83.6848	0.833	0.836	0.835	0.834667	81.5901	1.946	1.942	1.947	1.945	98.4312	1.49	1.492	1.487	1.48967	98.1982
	200μl	1.065	1.068	1.062	1.065	77.4545	0.608	0.612	0.613	0.611	59.7263	1.945	1.943	1.942	1.94333	98.3468	1.478	1.476	1.475	1.47633	97.3193
	300μl	0.264	0.255	0.259	0.259333	18.8606	0.481	0.485	0.483	0.483	47.2141	1.9	1.903	1.905	1.90267	96.2888	1.481	1.485	1.484	1.48333	97.7807
	400μl	0.106	0.109	0.107	0.107333	7.80606	0.236	0.238	0.233	0.235667	23.0368	1.898	1.897	1.902	1.899	96.1032	1.512	1.515	1.513	1.51333	99.7583
	500μl	0.052	0.054	0.056	0.054	3.92727	0.115	0.118	0.113	0.115333	11.274	1.941	1.943	1.938	1.94067	98.2119	1.479	1.482	1.483	1.48133	97.6489
	600μl	0.018	0.016	0.019	0.0176667	1.28485	0.073	0.075	0.076	0.0746667	7.29879	1.892	1.893	1.895	1.89333	95.8165	1.459	1.463	1.462	1.46133	96.3305
	800μl	0.002	0.003	0.005	0.00333333	0.242424	0.043	0.041	0.045	0.043	4.20332	1.897	1.895	1.894	1.89533	95.9177	1.462	1.465	1.463	1.46333	96.4623
	1000μl	0	0.002	0	0.000666667	0.0484848	0.024	0.025	0.027	0.0253333	2.47638	1.973	1.977	1.975	1.975	99.9494	1.474	1.475	1.477	1.47533	97.2534
TAXI-IAb	100μl	1.18	1.182	1.184	1.182	85.9636	0.798	0.795	0.802	0.798333	78.0384	1.885	1.887	1.883	1.885	95.3947	1.476	1.475	1.478	1.47633	97.3193
	200μl	1.029	1.027	1.031	1.029	74.8364	0.625	0.625	0.627	0.625667	61.16	1.953	1.98	1.955	1.96267	99.3252	1.493	1.487	1.491	1.49033	98.2421
	300μl	0.942	0.94	0.952	0.944667	68.703	0.515	0.513	0.517	0.515	50.3421	1.901	1.903	1.905	1.903	96.3057	1.465	1.466	1.468	1.46633	96.6601
	400μl	0.834	0.836	0.84	0.836667	60.8485	0.26	0.262	0.264	0.262	25.6109	1.906	1.904	1.905	1.905	96.4069	1.489	1.486	1.487	1.48733	98.0444
	500μl	0.552	0.557	0.554	0.554333	40.3152	0.135	0.134	0.137	0.135333	13.2291	1.972	1.973	1.975	1.97333	99.865	1.471	1.472	1.475	1.47267	97.0776
	600μl	0.077	0.079	0.081	0.079	5.74545	0.105	0.109	0.106	0.106667	10.4268	1.921	1.923	1.94	1.928	97.5709	1.496	1.498	1.493	1.49567	98.5937
	800μl	0.03	0.034	0.035	0.033	2.4	0.095	0.098	0.096	0.0963333	9.41675	1.963	1.966	1.964	1.96433	99.4096	1.506	1.505	1.508	1.50633	99.2969
	1000μl	0.012	0.015	0.013	0.0133333	0.969697	0.092	0.093	0.088	0.091	8.89541	1.895	1.892	1.897	1.89467	95.8839	1.488	1.491	1.493	1.49067	98.2641
TAXI-IIA	100μl	1.13	1.136	1.139	1.135	82.5455	0.884	0.886	0.883	0.884333	86.4451	1.944	1.946	1.943	1.94433	98.3974	1.485	1.488	1.486	1.48633	97.9785
	200μl	0.884	0.879	0.886	0.883	64.2182	0.693	0.695	0.694	0.694	67.8397	1.936	1.937	1.934	1.93567	97.9588	1.489	1.486	1.485	1.48667	98.0004
	300μl	0.228	0.226	0.225	0.226333	16.4606	0.521	0.526	0.524	0.523667	51.1893	1.928	1.929	1.927	1.928	97.5709	1.469	1.467	1.472	1.46933	96.8578
	400μl	0.007	0.009	0.007	0.00766667	0.557576	0.292	0.295	0.294	0.293667	28.7064	1.945	1.942	1.947	1.94467	98.4143	1.476	1.478	1.477	1.477	97.3632
	500μl	0.006	0.005	0.004	0.005	0.363636	0.152	0.153	0.155	0.153333	14.9886	1.881	1.883	1.889	1.88433	95.361	1.491	1.488	1.493	1.49067	98.2641
	600μl	0.002	0.002	0	0.00133333	0.0969697	0.119	0.115	0.116	0.116667	11.4044	1.898	1.897	1.902	1.899	96.1032	1.472	1.474	1.469	1.47167	97.0116
	800μl	0	0.001	0	0.000333333	0.0242424	0.102	0.103	0.105	0.103333	10.101	1.922	1.924	1.905	1.917	97.0142	1.491	1.495	1.493	1.493	98.4179
	1000μl	0	0.002	0	0.000666667	0.0484848	0.082	0.079	0.081	0.0806667	7.8853	1.897	1.898	1.902	1.899	96.1032	1.474	1.477	1.475	1.47533	97.2534
TAXI-IIAb	100μl	1.142	1.145	1.147	1.14467	83.2485	0.614	0.617	0.613	0.614667	60.0847	1.895	1.897	1.893	1.895	95.9008	1.524	1.526	1.527	1.52567	100.571
	200μl	1.061	1.06	1.059	1.06	77.0909	0.486	0.485	0.483	0.484667	47.377	1.922	1.92	1.919	1.92033	97.1829	1.511	1.509	1.512	1.51067	99.5825
	300μl	0.983	0.985	0.98	0.982667	71.4667	0.413	0.416	0.418	0.415667	40.6321	1.972	1.97	1.968	1.97	99.6964	1.522	1.524	1.526	1.524	100.461
	400μl	0.541	0.54	0.532	0.537667	39.103	0.203	0.205	0.198	0.202	19.7458	1.953	1.956	1.952	1.95367	98.8698	1.481	1.478	1.482	1.48033	97.5829
	500μl	0.186	0.185	0.189	0.186667	13.5758	0.105	0.107	0.104	0.105333	10.2965	1.893	1.891	1.895	1.893	95.7996	1.474	1.472	1.477	1.47433	97.1874
	600μl	0.054	0.053	0.056	0.0543333	3.95152	0.085	0.084	0.087	0.0853333	8.34148	1.932	1.934	1.936	1.934	97.8745	1.503	1.498	1.501	1.50067	98.9233
	800μl	0.003	0.001	0.004	0.00266667	0.193939	0.076	0.075	0.073	0.0746667	7.29879	1.921	1.922	1.919	1.92067	97.1997	1.5	1.504	1.502	1.502	99.0112
	1000μl	0	0	0.001	0.000333333	0.0242424	0.072	0.07	0.068	0.07	6.84262	1.895	1.898	1.894	1.89567	95.9345	1.477	1.473	1.475	1.475	97.2314
TAXI-III	100μl	1.235	1.239	1.236	1.23667	89.9394	0.577	0.578	0.575	0.576667	56.3702	1.937	1.935	1.934	1.93533	97.942	1.519	1.521	1.523	1.521	100.264
	200μl	1.131	1.133	1.135	1.133	82.4	0.509	0.507	0.512	0.509333	49.7882	1.944	1.946	1.947	1.94567	98.4649	1.483	1.481	1.479	1.481	97.6269
	300μl	0.737	0.736	0.734	0.735667	53.503	0.398	0.395	0.397	0.396667	38.7748	1.969	1.967	1.971	1.969	99.6457	1.496	1.498	1.502	1.49867	98.7915
	400μl	0.603	0.605	0.606	0.604667	43.9758	0.178	0.176	0.179	0.177667	17.3672	1.947	1.943	1.945	1.945	98.4312	1.506	1.501	1.503	1.50333	99.0991
	500μl	0.487	0.485	0.486	0.486	35.3455	0.088	0.085	0.086	0.0863333	8.43923	1.919	1.97	1.921	1.93667	98.0094	1.475	1.472	1.476	1.47433	97.1874
	600μl	0.053	0.052	0.051	0.052	3.78182	0.061	0.063	0.065	0.063	6.15836	1.912	1.908	1.91	1.91	96.6599	1.471	1.472	1.475	1.47267	97.0776
	800μl	0.023	0.021	0.025	0.023	1.67273	0.053	0.054	0.056	0.0543333	5.31118	1.922	1.925	1.923	1.92333	97.3347	1.515	1.517	1.518	1.51667	99.978
	1000μl	0	0.002	0	0.000666667	0.0484848	0.046	0.046	0.047	0.0463333	4.52916	1.947	1.946	1.944	1.94567	98.4649	1.489	1.502	1.487	1.49267	98.396
TAXI-IV	100μl	1.156	1.159	1.154	1.15633	84.097	0.798	0.8	0.797	0.798333	78.0384	1.89	1.893	1.894	1.89233	95.7659	1.488	1.491	1.487	1.48867	98.1323
	200μl	0.938	0.934	0.936	0.936	68.0727	0.743	0.745	0.742	0.743333	72.6621	1.964	1.962	1.963	1.963	99.3421	1.471	1.473	1.469	1.471	96.9677
	300μl	0.777	0.775	0.779	0.777	56.5091	0.635	0.638	0.636	0.636333	62.2027	1.898	1.901	1.93	1.90967	96.643	1.498	1.502	1.497	1.499	98.8134
	400μl	0.195	0.196	0.194	0.195	14.1818	0.484	0.486	0.483	0.484333	47.3444	1.968	1.967	1.965	1.96667	99.5277	1.46	1.462	1.458	1.46	96.2426
	500μl	0.027	0.028	0.03	0.0283333	2.06061	0.195	0.196	0.198	0.196333	19.1919	1.964	1.966	1.963	1.96433	99.4096	1.475	1.478	1.476	1.47633	97.3193
	600μl	0.018	0.017	0.018	0.0176667	1.28485	0.102	0.103	0.106	0.103667	10.1336	1.928	1.925	1.923	1.92533	97.4359	1.495	1.498	1.494	1.49567	98.5937
	800μl	0.006	0.005	0.004	0.005	0.363636	0.096	0.092	0.093	0.0936667	9.15608	1.916	1.918	1.915	1.91633	96.9804	1.489	1.491	1.493	1.491	98.2861
	1000μl	0	0.002	0.001	0.001	0.0727273	0.088	0.086	0.084	0.086	8.40665	1.935	1.932	1.934	1.93367	97.8576	1.481	1.483	1.485	1.483	97.7587
