# Supplementary material for: Genome-Wide Identification of Triticum aestivum Xylanase Inhibitor Gene Family and Inhibitory Effects of XI-2 Subfamily Proteins on Fusarium graminearum GH11 Xylanase
Source: Front Plant Sci. 2021 Jul 26;12:665501. doi: 10.3389/fpls.2021.665501 (PMC8350787; doi:10.3389/fpls.2021.665501)
Supplement: Supplementary Figure 1 — Phylogenetic tree and cis-acting element analysis of the promoter regions of TaXI genes. (A) Phylogenetic relationships of TaXI genes. Red and yellow background colors represented homologous gene pairs or clusters, respectively. (B) Cis-acting element distribution in 2 kb promoter region upstream of CDS sequence of wheat TaXI gene family. [file Data_Sheet_1.zip › Supplementary Tables/Table S2.xlsx]

## Sheet: Sheet1
Table S2. The Ka/Ks of segmentally and tandemly duplicated TaXI gene pairs
Type of gene replication	Seq_1	Seq_2	Ka	Ks	Ka/Ks	Mya
Segmental Duplications	TaXI-1A1	TaXI-1D1	0.0149898	0.0786365	0.190621	6.04896
	TaXI-1A2	TaXI-3A11	0.251434	0.394591	0.637202	30.3532
	TaXI-1A2	TaXI-1D2	0.0202161	0.0989964	0.20421	7.6151
	TaXI-1A2	TaXI-3B10	0.261473	0.422493	0.618881	32.4995
	TaXI-1A2	TaXI-3D10	0.247755	0.403958	0.613319	31.0737
	TaXI-1A2	TaXI-1B2	0.017783	0.0967077	0.183884	7.43905
	TaXI-1A3	TaXI-1D3	0.0337038	0.0900551	0.374258	6.92732
	TaXI-1A3	TaXI-1B3	0.0401972	0.0958844	0.419225	7.37572
	TaXI-1B1	TaXI-1D1	0.0106706	0.0849273	0.125644	6.53287
	TaXI-1B2	TaXI-3A11	0.244469	0.463531	0.527407	35.6562
	TaXI-1B2	TaXI-1D2	0.0192201	0.104784	0.183427	8.06028
	TaXI-1B2	TaXI-3D10	0.249287	0.457123	0.54534	35.1633
	TaXI-1B3	TaXI-1D3	0.0165964	0.0478611	0.346762	3.68162
	TaXI-1D2	TaXI-3A11	0.247326	0.421516	0.586754	32.4243
	TaXI-1D2	TaXI-3B10	0.254706	0.435088	0.585413	33.4683
	TaXI-2A6	TaXI-2D7	0.00351577	0.028152	0.124885	2.16554
	TaXI-2A6	TaXI-2B9	0.00352237	0.0348267	0.10114	2.67898
	TaXI-2A7	TaXI-2D8	0.0126319	0.059972	0.21063	4.61323
	TaXI-2A7	TaXI-2B10	0.0167731	0.10096	0.166136	7.76615
	TaXI-2A8	TaXI-2D9	0.0587185	0.0723344	0.811764	5.56419
	TaXI-2A8	TaXI-2B11	0.0626594	0.111624	0.561345	8.58643
	TaXI-2A11	TaXI-2D12	0.00710846	0.0672474	0.105706	5.17287
	TaXI-2A11	TaXI-2B14	0.00915731	0.0856809	0.106877	6.59084
	TaXI-2A12	TaXI-2D13	0.0220411	0.144608	0.15242	11.1237
	TaXI-2A12	TaXI-2B15	0.0151204	0.183218	0.082527	14.0937
	TaXI-2A13	TaXI-2D14	0.0215566	0.0519853	0.414668	3.99887
	TaXI-2A13	TaXI-2B17	0.0242969	0.0528387	0.459831	4.06452
	TaXI-2A15	TaXI-2D13	0.0179128	0.1401	0.127857	10.7769
	TaXI-2A15	TaXI-2B15	0.0254812	0.148065	0.172095	11.3896
	TaXI-2B2	TaXI-2D1	0.079232	0.1717	0.461455	13.2077
	TaXI-2B5	TaXI-2D3	0.0407948	0.106213	0.384084	8.17023
	TaXI-2B6	TaXI-2D4	0.0126898	0.0968139	0.131074	7.44722
	TaXI-2B7	TaXI-2D5	0	0.0149333	0	1.14872
	TaXI-2B9	TaXI-2D7	0.00281624	0.0259766	0.108415	1.9982
	TaXI-2B10	TaXI-2D8	0.0167659	0.0846238	0.198123	6.50952
	TaXI-2B11	TaXI-2D9	0.0157901	0.0704329	0.224186	5.41792
	TaXI-2B13	TaXI-2D11	0.0131772	0.0361777	0.364234	2.7829
	TaXI-2B14	TaXI-2D12	0.00812534	0.0922638	0.0880664	7.09722
	TaXI-2B15	TaXI-2D13	0.0275512	0.15808	0.174286	12.16
	TaXI-2B17	TaXI-2D14	0.0236731	0.035935	0.658776	2.76423
	TaXI-3A1	TaXI-3D1	0.02484	0.0492611	0.504251	3.78932
	TaXI-3A2	TaXI-3B1	0.00927656	0.119847	0.0774032	9.21902
	TaXI-3A3	TaXI-3D2	0.0325202	0.0850543	0.382346	6.54264
	TaXI-3A5	TaXI-3B2	0.13905	0.17598	0.79015	13.5369
	TaXI-3A5	TaXI-3D3	0.139864	0.201654	0.693582	15.5119
	TaXI-3A6	TaXI-3B5	0.0370414	0.0587028	0.630998	4.5156
	TaXI-3A6	TaXI-3D5	0.0822042	0.113394	0.724944	8.7226
	TaXI-3A8	TaXI-3B6	0.029788	0.0481771	0.618302	3.70593
	TaXI-3A8	TaXI-3D8	0.077419	0.107451	0.720503	8.26548
	TaXI-3A10	TaXI-3D9	0.0104997	0.0637597	0.164676	4.90459
	TaXI-3A10	TaXI-3B9	0.00666142	0.0665114	0.100155	5.11626
	TaXI-3A11	TaXI-3B10	0.0166388	0.055155	0.301673	4.24269
	TaXI-3A11	TaXI-3D10	0.00975306	0.0499747	0.19516	3.8442
	TaXI-3A12	TaXI-3D11	0.0246669	0.0577208	0.427348	4.44006
	TaXI-3A13	TaXI-3B12	0.0117366	0.0884187	0.132739	6.80144
	TaXI-3A14	TaXI-3D13	0.0095882	0.0709889	0.135066	5.46069
	TaXI-3A14	TaXI-4A2	0.338055	0.557675	0.606186	42.8981
	TaXI-3A14	TaXI-4D4	0.342325	0.597811	0.572631	45.9855
	TaXI-3A14	TaXI-3B13	0.0127234	0.0804741	0.158105	6.19032
	TaXI-3A14	TaXI-4B3	0.322261	0.64377	0.500583	49.5208
	TaXI-3A15	TaXI-3D14	0.0390645	0.0568629	0.686996	4.37407
	TaXI-3A16	TaXI-3D15	0.0182244	0.0632275	0.288236	4.86365
	TaXI-3A16	TaXI-3B14	0.0250342	0.0858892	0.291471	6.60687
	TaXI-3A19	TaXI-3D20	0.13897	0.209839	0.66227	16.1414
	TaXI-3A19	TaXI-3B21	0.0257801	0.0993459	0.259498	7.64199
	TaXI-3A20	TaXI-3D21	0.175528	0.269192	0.652057	20.7071
	TaXI-3A21	TaXI-3B23	0.0194728	0.102973	0.189107	7.92098
	TaXI-3A21	TaXI-3D23	0.0205566	0.0627982	0.327345	4.83063
	TaXI-3A22	TaXI-3D24	0.0641416	0.187359	0.342346	14.4122
	TaXI-3A22	TaXI-3B25	0.0330704	0.17442	0.189602	13.4169
	TaXI-3B2	TaXI-3D3	0.032542	0.0935614	0.347814	7.19703
	TaXI-3B5	TaXI-3D5	0.0861819	0.0973205	0.885547	7.48619
	TaXI-3B6	TaXI-3D8	0.077972	0.114997	0.678037	8.84591
	TaXI-3B9	TaXI-3D9	0.0114579	0.066483	0.172343	5.11408
	TaXI-3B10	TaXI-3D10	0.0142033	0.0709559	0.200172	5.45815
	TaXI-3B12	TaXI-3D12	0.0117605	0.0805024	0.146089	6.1925
	TaXI-3B13	TaXI-3D13	0.0106706	0.100098	0.106602	7.69983
	TaXI-3B13	TaXI-4D4	0.335092	0.667222	0.502221	51.3247
	TaXI-3B13	TaXI-4B3	0.326424	0.629078	0.518892	48.3906
	TaXI-3B14	TaXI-3D15	0.0223501	0.0709493	0.315015	5.45764
	TaXI-3B16	TaXI-3D16	0.0457022	0.099201	0.460703	7.63084
	TaXI-3B17	TaXI-3D16	0.229678	0.394881	0.58164	30.3754
	TaXI-3B18	TaXI-3D18	0.0229749	0.0888954	0.258449	6.83811
	TaXI-3B21	TaXI-3D21	0.0326812	0.0816466	0.400277	6.28051
	TaXI-3B25	TaXI-3D24	0.0547145	0.183952	0.297439	14.1502
	TaXI-3B27	TaXI-3D26	0.112448	0.292126	0.384931	22.4712
	TaXI-4A1	TaXI-4B4	0.0080617	0.0693709	0.116212	5.33623
	TaXI-4A1	TaXI-4D5	0.0059066	0.072363	0.0816246	5.56639
	TaXI-4A2	TaXI-4D4	0.0144745	0.0965068	0.149984	7.4236
	TaXI-4A2	TaXI-4B3	0.021278	0.0888958	0.239359	6.83814
	TaXI-4A4	TaXI-4D2	0.029213	0.138136	0.21148	10.6259
	TaXI-4A4	TaXI-4B1	0.0210066	0.117858	0.178237	9.06599
	TaXI-4A6	TaXI-7A7	0.054038	0.140976	0.383314	10.8443
	TaXI-4A6	TaXI-7D4	0.0489745	0.148678	0.3294	11.4368
	TaXI-4A8	TaXI-7A3	0.464744	0.566927	0.81976	43.6098
	TaXI-4A8	TaXI-7D2	0.125981	0.313972	0.401247	24.1517
	TaXI-4B1	TaXI-4D2	0.0189963	0.0806353	0.235583	6.20271
	TaXI-4B2	TaXI-4D3	0.0292797	0.0679766	0.430731	5.22897
	TaXI-4B3	TaXI-4D4	0.027098	0.0750445	0.361093	5.77266
	TaXI-4B4	TaXI-4D5	0.00969319	0.0615279	0.157541	4.73292
	TaXI-4B5	TaXI-5A9	0.169989	0.306077	0.555379	23.5444
	TaXI-4B5	TaXI-4D6	0.0459748	0.143514	0.320351	11.0395
	TaXI-4D6	TaXI-5A9	0.168367	0.240601	0.699778	18.5078
	TaXI-5A2	TaXI-5D1	0.0125548	0.0926627	0.135489	7.1279
	TaXI-5A2	TaXI-5B1	0.0327719	0.113692	0.28825	8.74557
	TaXI-5A3	TaXI-5D2	0.0172029	0.0606809	0.283497	4.66776
	TaXI-5A3	TaXI-5B2	0.0305541	0.0936057	0.326413	7.20044
	TaXI-5A4	TaXI-5B3	0.029563	0.0718838	0.411261	5.52952
	TaXI-5A4	TaXI-5D3	0.0190896	0.0494932	0.385701	3.80717
	TaXI-5A5	TaXI-5D4	0.015023	0.0740991	0.202742	5.69993
	TaXI-5A5	TaXI-5B4	0.0150105	0.0623588	0.240712	4.79683
	TaXI-5A6	TaXI-5B5	0.0353356	0.0742748	0.475741	5.71345
	TaXI-5A6	TaXI-5D5	0.0260319	0.0631953	0.411928	4.86117
	TaXI-5A7	TaXI-5D7	0.0259283	0.123024	0.210758	9.46338
	TaXI-5A7	TaXI-5B7	0.0192735	0.0913944	0.210882	7.03034
	TaXI-5A8	TaXI-5B8	0.0285156	0.115911	0.246012	8.91626
	TaXI-5A8	TaXI-5D8	0.0316985	0.115852	0.273613	8.91166
	TaXI-5B2	TaXI-5D2	0.0294728	0.0759965	0.387818	5.84589
	TaXI-5B3	TaXI-5D3	0.0128186	0.0849235	0.150943	6.53258
	TaXI-5B5	TaXI-5D5	0.0350548	0.0928501	0.377542	7.14231
	TaXI-5B6	TaXI-5D6	0.0203987	0.0812802	0.250968	6.25233
	TaXI-5B7	TaXI-5D7	0.0254472	0.10983	0.231697	8.44844
	TaXI-5B8	TaXI-5D8	0.033731	0.110104	0.306355	8.46957
	TaXI-5B9	TaXI-5D9	0.0947069	0.169076	0.560146	13.0058
	TaXI-6A1	TaXI-6B1	0.0154558	0.0829383	0.186352	6.37987
	TaXI-6A1	TaXI-6D1	0.0370904	0.105884	0.350293	8.1449
	TaXI-6A2	TaXI-6D2	0.24617	0.365252	0.673975	28.0963
	TaXI-6A4	TaXI-6D4	0.0058594	0.059437	0.0985817	4.57208
	TaXI-6A5	TaXI-6B5	0.0636759	0.166822	0.381699	12.8325
	TaXI-6B1	TaXI-6D1	0.0451152	0.138003	0.326915	10.6156
	TaXI-6B2	TaXI-7D9	0.219039	0.423912	0.516708	32.6086
	TaXI-6B4	TaXI-6D5	0.462347	1.05377	0.438754	81.0593
	TaXI-6D4	TaXI-7B4	0.195988	0.44084	0.444579	33.9108
	TaXI-6D4	TaXI-7D9	0.213604	0.45246	0.472095	34.8046
	TaXI-7A4	TaXI-7D3	0.174465	0.650911	0.268033	50.07
	TaXI-7A7	TaXI-7D4	0.0210607	0.0591059	0.356322	4.54661
	TaXI-7A9	TaXI-7D5	0.014261	0.0463197	0.307882	3.56305
	TaXI-7A9	TaXI-7B1	0.0230083	0.0672562	0.3421	5.17356
	TaXI-7A10	TaXI-7B2	0.0209388	0.0761696	0.274897	5.8592
	TaXI-7A10	TaXI-7D6	0.0623338	0.14544	0.428589	11.1877
	TaXI-7A11	TaXI-7B3	0.0394601	0.112416	0.351018	8.6474
	TaXI-7A11	TaXI-7D7	0.0322973	0.101826	0.317182	7.83275
	TaXI-7A12	TaXI-7D8	0.0243172	0.107764	0.225651	8.28958
	TaXI-7A14	TaXI-7D15	0.356374	0.47684	0.747366	36.68
	TaXI-7A15	TaXI-7B6	0.100417	0.242946	0.413332	18.6882
	TaXI-7A15	TaXI-7D11	0.0312739	0.134056	0.23329	10.312
	TaXI-7A17	TaXI-7B4	0.0305279	0.101531	0.300676	7.81005
	TaXI-7A17	TaXI-7D9	0.032241	0.118423	0.272253	9.10946
	TaXI-7A18	TaXI-7D15	0.0231135	0.0859308	0.268979	6.61006
	TaXI-7A18	TaXI-7B8	0.0433784	0.135379	0.320423	10.4138
	TaXI-7A19	TaXI-7D16	0.00727168	0.062924	0.115563	4.84031
	TaXI-7A20	TaXI-7D17	0.0140454	0.0406879	0.345197	3.12984
	TaXI-7A20	TaXI-7B9	0.0278465	0.0526983	0.528414	4.05372
	TaXI-7A21	TaXI-7B11	0.0332051	0.10541	0.31501	8.10843
	TaXI-7A22	TaXI-7B12	0.173844	0.310284	0.560274	23.868
	TaXI-7A23	TaXI-7B15	0.13709	0.294394	0.465668	22.6457
	TaXI-7A23	TaXI-7D18	0.0130504	0.0309177	0.422099	2.37829
	TaXI-7A24	TaXI-7D19	0.034611	0.11399	0.303633	8.76842
	TaXI-7A26	TaXI-7D20	0.111742	0.225918	0.494615	17.3783
	TaXI-7A29	TaXI-7D22	0.0129961	0.085897	0.151299	6.60746
	TaXI-7A29	TaXI-7B21	0.0246487	0.128583	0.191695	9.89102
	TaXI-7B1	TaXI-7D5	0.0222395	0.0599178	0.371168	4.60906
	TaXI-7B2	TaXI-7D6	0.0610663	0.173936	0.351084	13.3797
	TaXI-7B3	TaXI-7D7	0.0224279	0.0402685	0.55696	3.09758
	TaXI-7B4	TaXI-7D9	0.024672	0.108966	0.22642	8.38198
	TaXI-7B6	TaXI-7D11	0.0954806	0.227922	0.418919	17.5324
	TaXI-7B7	TaXI-7D14	0.0307329	0.0771006	0.398607	5.93082
	TaXI-7B8	TaXI-7D15	0.0373618	0.128157	0.291531	9.85826
	TaXI-7B9	TaXI-7D17	0.0264012	0.0675196	0.391016	5.19382
	TaXI-7B18	TaXI-7D21	0.0288447	0.0781375	0.369153	6.01058
	TaXI-7B21	TaXI-7D22	0.0243267	0.119523	0.203531	9.19409
Tandem Duplications	TaXI-2B7	TaXI-2B8	0.0318745	0.13821	0.230623	10.6316
	TaXI-2B15	TaXI-2B16	0.0108216	0.0760144	0.142363	5.84726
	TaXI-2D1	TaXI-2D2	0.122992	0.196229	0.626777	15.0946
	TaXI-2D5	TaXI-2D6	0.0335162	0.125824	0.266374	9.67876
	TaXI-3A4	TaXI-3A5	0.138782	0.168277	0.824722	12.9444
	TaXI-3A8	TaXI-3A9	0.0695128	0.107804	0.644805	8.29264
	TaXI-3A18	TaXI-3A19	0.148174	0.198187	0.74765	15.2451
	TaXI-3A19	TaXI-3A20	0.171367	0.258942	0.661798	19.9186
	TaXI-3B2	TaXI-3B3	0.135984	0.167244	0.813086	12.8649
	TaXI-3B6	TaXI-3B7	0.0744234	0.109113	0.682077	8.39331
	TaXI-3B18	TaXI-3B20	0.0760244	0.201813	0.376707	15.5241
	TaXI-3B18	TaXI-3B19	0.108623	0.181906	0.59714	13.9928
	TaXI-3B19	TaXI-3B20	0.0903031	0.166636	0.541918	12.8181
	TaXI-3B20	TaXI-3B21	0.151471	0.234185	0.646798	18.0142
	TaXI-3B22	TaXI-3B23	0.24326	0.30764	0.79073	23.6646
	TaXI-3B28	TaXI-3B29	0.0541915	0.21229	0.255271	16.33
	TaXI-3D18	TaXI-3D19	0.0177235	0.066083	0.268201	5.08331
	TaXI-3D18	TaXI-3D20	0.0532595	0.126992	0.419393	9.76859
	TaXI-3D18	TaXI-3D21	0.166182	0.200621	0.82834	15.4324
	TaXI-3D19	TaXI-3D20	0.0490399	0.12873	0.380953	9.90228
	TaXI-3D19	TaXI-3D21	0.169096	0.20048	0.843457	15.4215
	TaXI-3D20	TaXI-3D21	0.143399	0.196258	0.730666	15.0968
	TaXI-3D21	TaXI-3D22	0.173217	0.313081	0.553265	24.0832
	TaXI-3D22	TaXI-3D23	0.248738	0.300203	0.828567	23.0925
	TaXI-4A6	TaXI-4A7	0.0898624	0.17752	0.506211	13.6554
	TaXI-4D6	TaXI-4D7	0.185568	0.214494	0.865141	16.4996
	TaXI-5B9	TaXI-5B10	0.106036	0.187271	0.566218	14.4055
	TaXI-7A11	TaXI-7A12	0.0591903	0.179081	0.330522	13.7755
	TaXI-7A14	TaXI-7A16	0.0652453	0.087167	0.74851	6.70515
	TaXI-7A23	TaXI-7A25	0.134868	0.270578	0.498444	20.8137
	TaXI-7A23	TaXI-7A27	0.13874	0.315715	0.439449	24.2858
	TaXI-7A23	TaXI-7A24	0.144238	0.303454	0.475322	23.3426
	TaXI-7A23	TaXI-7A26	0.146211	0.32757	0.446351	25.1977
	TaXI-7A24	TaXI-7A25	0.0553416	0.135451	0.408572	10.4193
	TaXI-7A24	TaXI-7A27	0.0970427	0.198671	0.488459	15.2824
	TaXI-7A24	TaXI-7A26	0.0960121	0.21531	0.445925	16.5623
	TaXI-7A25	TaXI-7A27	0.108158	0.179121	0.603826	13.7785
	TaXI-7A25	TaXI-7A26	0.108043	0.197055	0.54829	15.1581
	TaXI-7A26	TaXI-7A27	0.0302054	0.0775068	0.389713	5.96206
	TaXI-7A29	TaXI-7A30	0.0799747	0.187724	0.426022	14.4403
	TaXI-7B12	TaXI-7B13	0	0	NaN	0
	TaXI-7B12	TaXI-7B14	0	0.0029615	0	0.227808
	TaXI-7B13	TaXI-7B14	0	0.0029615	0	0.227808
	TaXI-7D7	TaXI-7D8	0.0639522	0.125982	0.507631	9.6909
	TaXI-7D10	TaXI-7D12	0.0585693	0.110662	0.529263	8.51247
	TaXI-7D11	TaXI-7D13	0.105712	0.284949	0.370986	21.9191
	TaXI-7D19	TaXI-7D20	0.0586013	0.152499	0.384272	11.7307
	TaXI-7D22	TaXI-7D23	2.46042	0.684872	3.59253	52.6825
