# Supplementary material for: Genome-Wide Identification of Triticum aestivum Xylanase Inhibitor Gene Family and Inhibitory Effects of XI-2 Subfamily Proteins on Fusarium graminearum GH11 Xylanase
Source: Front Plant Sci. 2021 Jul 26;12:665501. doi: 10.3389/fpls.2021.665501 (PMC8350787; doi:10.3389/fpls.2021.665501)
Supplement: Supplementary Figure 1 — Phylogenetic tree and cis-acting element analysis of the promoter regions of TaXI genes. (A) Phylogenetic relationships of TaXI genes. Red and yellow background colors represented homologous gene pairs or clusters, respectively. (B) Cis-acting element distribution in 2 kb promoter region upstream of CDS sequence of wheat TaXI gene family. [file Data_Sheet_1.zip › Supplementary Tables/Table S3.xlsx]

## Sheet: Table S3
Table S3. List of the putative motifs of TAXI protein.
motif name	Description	Width	Sequence
motif1	Xylanase inhibitor N-terminal	43	DTGSD[LV][IVT]W[TV]QC[AK]PCADC[FY][PD]QP[DT]P[LV][FY]DP[AS]AS[SA][TS][YF][SA][AP]VPC[SG]S[PA]LC
motif2	Xylanase inhibitor C-terminal	31	[ST][IV][IL]G[NS][FIY][QA]QQNMHV[LG]YD[LI][DE]K[GN]T[LV][ST]F[AV]PADC[AS][KS]
motif3	Xylanase inhibitor C-terminal	33	G[SAT][VIL][MV]DSG[TA][IVT][IF]T[RY]LPPT[AV]Y[AS]AL[RS]SAF[RK]A[AG]M[KR][AQ]Y[PR]
motif4	Xylanase inhibitor N-terminal	35	[PS]L[GD][TS]GEY[VI][TVM]T[VL]G[IL]GTP[PA][QKV][PE]Y[TV][AVL][LI][IV]DTGSDL[IST]W[VTL]QC
motif5	Xylanase inhibitor N-terminal	38	[VI][PK]G[FVI]AFGCGH[KR]NXGLF[GD][GK][SA][AD]GL[LVM]GLGRG[PK]LSLVSQ[LT][GA][AS]
motif6	Xylanase inhibitor C-terminal	29	G[IF]IGN[VT]QQ[RQ]T[LF]EV[LV]YDV[GA]G[GS][RA][VI]GF[RAK]AG[AG]C
motif7	Xylanase inhibitor N-terminal	31	[GF][EQ]Y[LF][MV]AV[GN][VI]GTP[PA][TQ][RP][MF][LV][ALM][ILV][AI]DTGSDL[IVT]W[LVT][QKN]C
motif8	Xylanase inhibitor N-terminal	31	[NG][AES][ST]G[LI][VAI]G[LF]GRGPLSL[VP]SQLG[VA][GS][KR]FSYC[LF]T[PS][YF]
motif9	Xylanase inhibitor N-terminal	132	FIGDGLVGLGGG[DN]LSLV[NS]QLGA[DH]TSLGRRFSYCLVPYS[VI]NASS[VAI]LNFG[AP]RA[TA]VT[ED]PGA[AV]TTPLIPS[ER]V[KD]AYYT[VI][DE]L[QR]SVK[IV]GN[KA]TFAAP[QD]QSPVIVDSGTTLT[YF]L[ADP][KN][AE]L[LV]DPLV[KE]ELTR[RS][IV]KLPPA[QK][SP]PE[DKE][LF]
	Xylanase inhibitor C-terminal
motif10	Xylanase inhibitor C-terminal	31	[IV]IG[NA]FQQQ[ND][TM][HR][VF][VL][YF]DL[DE]K[GN][RKT][LV][SG]FAP[AE][DR]C[ASD]K[LD]
motif11	Xylanase inhibitor N-terminal	31	[PC][CS]VQC[YH][PR]QKDPL[FY]DP[SRA][KS]SSTYA[PA][VI][PS]C[SG]SPAC
motif12	Xylanase inhibitor N-terminal	31	S[KT]CRY[QR][YV]SYGDGS[TY]T[SA]G[VL]L[SA]TET[FL]TF[AG][DS][SA]P[GP]
motif13	Xylanase inhibitor C-terminal	31	ILDTC[YF][DN]F[TS]G[LQ]SN[VI]T[VI]P[STAK]V[AS]LVF[SD]GGA[VT][VL][DE]L
motif14	Xylanase inhibitor C-terminal	31	YY[VL][SNP]L[KT]GI[ST]VGKTRL[PS]IPPS[AVT]FAL[KR]ADG[TS]GG
motif15	Xylanase inhibitor N-terminal	47	CAPSKLL[AE]SLP[RA]G[AS][TS]GVAGLA[GR]SGLALPAQVAS[AT]QKV[AS]NKF[LA]LCLP[RST]
motif16	Xylanase inhibitor N-terminal	62	Y[SG]V[VA][VT][GT]VG[TS]GH[GT][RQ][HR][TF]YKL[AV]LD[LMT][VAT]SSLTWM[QR]CXP[CI][QV][PH][EP]F[RPQ]QE[GP][PS][VP]F[DN]PAXSPS[YF]RH[VL]A[PS]T[SDN][PR]L
motif17	Xylanase inhibitor C-terminal	27	V[TV]L[GH][LF][GS]GGA[AD][VM]TL[KP][AP]EN[TY]FV[ED][VL][QD][EP][GS]T[LA]
motif18	Xylanase inhibitor N-terminal	31	[AD]G[LV][LM][GS]LG[GR]G[AP][QL]S[LF][AL][ST]QTAG[TR][YF]G[GKN]AFSYCLP[PDS]
motif19	Xylanase inhibitor C-terminal	31	[VN][IV][IL]G[GN][FI]Q[MQ][EQ][NDE]H[VRL][LV][EV]FD[ML][EA][KN][KG]RLGF[AS]R[LE]PC[TFS][TA]
motif20	Did not find any Pfam-A matches	43	TKDPATSLYT[IL]PFH[DY]GA[NS]LV[LV]D[ITV]AGPLVWSTC[QD][GRP]G[HQ][LP]PAE[FI]PC
