# Supplementary material for: Genome-Wide Identification of Triticum aestivum Xylanase Inhibitor Gene Family and Inhibitory Effects of XI-2 Subfamily Proteins on Fusarium graminearum GH11 Xylanase
Source: Front Plant Sci. 2021 Jul 26;12:665501. doi: 10.3389/fpls.2021.665501 (PMC8350787; doi:10.3389/fpls.2021.665501)
Supplement: Supplementary Figure 1 — Phylogenetic tree and cis-acting element analysis of the promoter regions of TaXI genes. (A) Phylogenetic relationships of TaXI genes. Red and yellow background colors represented homologous gene pairs or clusters, respectively. (B) Cis-acting element distribution in 2 kb promoter region upstream of CDS sequence of wheat TaXI gene family. [file Data_Sheet_1.zip › Supplementary Tables/Table S4.xlsx]

## Sheet: Table S4
Table S4.Number of various cis-acting regulatory elements of TaXI genes in different subfamily.
Group	Transcription					MYB transcription factors binding sites						Cell cycle		Development									Hormone											Abiotic/biotic stress										Light-responsive elements
	TATA-box	CAAT-box	AT~TATA-box	AT-rich element	AT-rich sequence	MBS	MBSI	MRE	MYB recognition site	Myb-binding site	MYB-like sequence	MSA-like	circadian	AC-I	AC-II	CAT-box	GCN4_motif	H-box	HD-Zip 1	motif I	NON-box	RY-element	ABRE	AuxRR-core	GARE-motif	JERE	P-box	SARE	TATC-box	TCA-element	TGA-box	TGA-element	CGTCA-motif	ARE	box S	DRE	GC-motif	LTR	STRE	TC-rich repeats	WRE3	WUN-motif	W box	3-AF1 binding site	4cl-CMA1b	4cl-CMA2b	AAAC-motif	ACA-motif	ACE
	core promoter element around -30 of transcription start	common cis-acting element in promoter and enhancer regions	core promotor element	binding site of AT-rich DNA binding protein (ATBP-1)	element for maximal elicitor-mediated activation (2copies)	MYB binding site involved in drought-inducibility	MYB binding site involved in flavonoid biosynthetic genes regulation	MYB binding site involved in light responsiveness	unknown	unknown	unknown	cis-acting element involved in cell cycle regulation	cis-acting regulatory element involved in circadian control	unknown	unknown	cis-acting regulatory element related to meristem expression	cis-regulatory element involved in endosperm expression	unknown	element involved in differentiation of the palisade mesophyll cells	cis-acting regulatory element root specific	cis-acting regulatory element related to meristem specific activation	cis-acting regulatory element involved in seed-specific regulation	cis-acting element involved in the abscisic acid responsiveness	cis-acting regulatory element involved in auxin responsiveness	gibberellin-responsive element	jasmonate and elicitor-responsive element; contained a GCC-box-like similar to an ethylene responsive element; binding site of ORCA2; an AP2-domain pr	gibberellin-responsive element	cis-acting element involved in salicylic acid responsiveness	cis-acting element involved in gibberellin-responsiveness	cis-acting element involved in salicylic acid responsiveness	part of an auxin-responsive element	auxin-responsive element	cis-acting regulatory element involved in the MeJA-responsiveness	cis-acting regulatory element essential for the anaerobic(厌氧的) induction	elicitation; wounding and pathogen responsievness	cis-acting element involved in the induction of rd29A in response to dehydration and low-temperature or high-salt stress core sequence in the 20-bp d	enhancer-like element involved in anoxic specific inducibility	cis-acting element involved in low-temperature responsiveness	activation by heat shock, osmotic stress, low pH, nutrient starvation	cis-acting element involved in defense and stress responsiveness	wound inducibility (third region)	wound-responsive element	elicitation; wounding and pathogen responsievness. Binds WRKY type transcription factors	light responsive element	light responsive element	light responsive element	light responsive element	part of gapA in (gapA-CMA1) involved with light responsiveness	cis-acting element involved in light responsiveness
XI-1	7	7	4	1	0	2	0	1	6	3	3	1	2	0	1	4	3	0	0	0	1	2	7	3	1	0	5	0	1	3	0	7	7	6	3	0	2	1	6	1	6	0	4	1	0	0	0	0	2
XI-2	26	26	20	1	0	15	0	6	14	10	17	3	3	7	1	15	2	0	1	1	0	9	22	11	1	0	5	0	3	11	0	9	25	20	8	6	8	14	23	6	14	6	21	0	1	0	0	1	4
XI-3	36	36	28	7	0	17	0	12	14	24	20	1	8	2	0	13	4	0	1	0	0	3	35	5	12	2	12	0	5	13	0	13	28	22	14	8	9	19	32	7	21	7	21	1	0	0	1	0	4
XI-4	14	14	10	0	0	6	1	1	9	8	10	2	2	1	2	7	2	1	0	0	0	3	10	2	0	1	5	0	1	6	0	5	14	8	5	0	10	7	14	3	10	5	7	0	0	0	0	0	3
XI-5	92	93	61	6	4	56	0	23	49	57	52	10	11	4	3	60	17	3	0	3	3	17	83	18	15	0	30	1	11	38	3	46	91	53	21	10	32	48	84	13	56	31	44	2	1	1	0	2	17
XI-6	101	101	77	10	4	56	2	24	39	50	58	5	18	7	1	51	5	1	7	6	2	29	94	23	14	4	38	0	9	48	0	48	97	79	28	22	44	47	96	31	73	22	59	5	0	0	1	0	26
Total	276	277	200	25	8	152	3	67	131	152	160	22	44	21	8	150	33	5	9	10	6	63	251	62	43	7	95	1	30	119	3	128	262	188	79	46	105	136	255	61	180	71	156	9	2	1	2	3	56
[truncated: 28 more columns]
