# Supplementary material for: Genome-Wide Identification of Triticum aestivum Xylanase Inhibitor Gene Family and Inhibitory Effects of XI-2 Subfamily Proteins on Fusarium graminearum GH11 Xylanase
Source: Front Plant Sci. 2021 Jul 26;12:665501. doi: 10.3389/fpls.2021.665501 (PMC8350787; doi:10.3389/fpls.2021.665501)
Supplement: Supplementary Figure 1 — Phylogenetic tree and cis-acting element analysis of the promoter regions of TaXI genes. (A) Phylogenetic relationships of TaXI genes. Red and yellow background colors represented homologous gene pairs or clusters, respectively. (B) Cis-acting element distribution in 2 kb promoter region upstream of CDS sequence of wheat TaXI gene family. [file Data_Sheet_1.zip › Supplementary Tables/Table S5.xlsx]

## Sheet: Table S5
Table S5. Number of each cis-acting element in the promoter regions of TaXI genes.
Gene name	Transcription					MYB transcription factors binding sites						Cell cycle		Development									Hormone											Abiotic/biotic stress										Light-responsive elements
	TATA-box	CAAT-box	AT~TATA-box	AT-rich element	AT-rich sequence	MBS	MBSI	MRE	MYB recognition site	Myb-binding site	MYB-like sequence	MSA-like	circadian	AC-I	AC-II	CAT-box	GCN4_motif	H-box	HD-Zip 1	motif I	NON-box	RY-element	ABRE	AuxRR-core	GARE-motif	JERE	P-box	SARE	TATC-box	TCA-element	TGA-box	TGA-element	CGTCA-motif	ARE	box S	DRE	GC-motif	LTR	STRE	TC-rich repeats	WRE3	WUN-motif	W box	3-AF1 binding site	4cl-CMA1b	4cl-CMA2b	AAAC-motif	ACA-motif	ACE
	core promoter element around -30 of transcription start	common cis-acting element in promoter and enhancer regions	core promotor element	binding site of AT-rich DNA binding protein (ATBP-1)	element for maximal elicitor-mediated activation (2copies)	MYB binding site involved in drought-inducibility	MYB binding site involved in flavonoid biosynthetic genes regulation	MYB binding site involved in light responsiveness	unknown	unknown	unknown	cis-acting element involved in cell cycle regulation	cis-acting regulatory element involved in circadian control	unknown	unknown	cis-acting regulatory element related to meristem expression	cis-regulatory element involved in endosperm expression	unknown	element involved in differentiation of the palisade mesophyll cells	cis-acting regulatory element root specific	cis-acting regulatory element related to meristem specific activation	cis-acting regulatory element involved in seed-specific regulation	cis-acting element involved in the abscisic acid responsiveness	cis-acting regulatory element involved in auxin responsiveness	gibberellin-responsive element	jasmonate and elicitor-responsive element; contained a GCC-box-like similar to an ethylene responsive element; binding site of ORCA2; an AP2-domain pr	gibberellin-responsive element	cis-acting element involved in salicylic acid responsiveness	cis-acting element involved in gibberellin-responsiveness	cis-acting element involved in salicylic acid responsiveness	part of an auxin-responsive element	auxin-responsive element	cis-acting regulatory element involved in the MeJA-responsiveness	cis-acting regulatory element essential for the anaerobic(厌氧的) induction	elicitation; wounding and pathogen responsievness	cis-acting element involved in the induction of rd29A in response to dehydration and low-temperature or high-salt stress core sequence in the 20-bp d	enhancer-like element involved in anoxic specific inducibility	cis-acting element involved in low-temperature responsiveness	activation by heat shock, osmotic stress, low pH, nutrient starvation	cis-acting element involved in defense and stress responsiveness	wound inducibility (third region)	wound-responsive element	elicitation; wounding and pathogen responsievness. Binds WRKY type transcription factors	light responsive element	light responsive element	light responsive element	light responsive element	part of gapA in (gapA-CMA1) involved with light responsiveness	cis-acting element involved in light responsiveness
TaXI-1A1	12	23	1						2		1			2	1	1						1	4						1			3	3						2		2		2
TaXI-1A2	16	24	1			2																	6	2									2	1	1			1	4		2
TaXI-1A3	29	29	2			3		2	1	1						1	1						4										5	2				3	4		1			1
TaXI-1B1	12	16				1								2								1	10				1			3		1	3		2			1	5		3	1	2
TaXI-1B2	31	41		1					2	2	2		1	1								1	4										2	3					2				2
TaXI-1B3	22	30	1	1		3		1	1	1						1							7									3	2			3		2	1		2	1	1				1
TaXI-1D1	1	8							1	1	1			2		1						1	5	1								4	4		1	1		1	3		2
TaXI-1D2	20	31							3	1												1	4			1									1		4		2		1
TaXI-1D3	15	34		1		1		1	1	2			1										2		1		2		1	1		1	1	4	1			2	2	1	1		1
TaXI-2A1	38	38				2			1		2	1				1							2							1			3	1			1		3		3
TaXI-2A2	17	29	1								1					1							6				1			1		1	4			1			4
TaXI-2A3	10	20	1								1					1							7	3								2	1	1		1	2		2		1		1						1
TaXI-2A4	26	20	1			1				1	1					1							11	1									2					1			1		2						1
TaXI-2A5	20	33	1			4				2						1	1						3							1			1			1		1	3
TaXI-2A6	34	29	3					1	1	1						2						1	2							2			1	1	1		2		9				1
TaXI-2A7	17	29	2			2		1		1	1		1										13				1					1	7	2			1	2	3				1
TaXI-2A8	11	16	1						3														7				1					1	3	3	2	2			3	1			1						1
TaXI-2A9	13	34				1			1	1	1											1	1	1			2						4	1					5				2	1
TaXI-2A10	13	26				4				1	3				1	2							5							1			6				1	2	1		3	1
TaXI-2A11	10	24				1		1			2	1				2				1			7							1		2	2			1		1	4		1
TaXI-2A12	34	26	4							1													11				2			1		1	4					1	3	1	3		2	1
TaXI-2A13	8	18		1					2	1			1			2							7	1								1	7	1			2		1		1	1	1
TaXI-2A14	26	26	1			1		1			3					1							11										3	1	1		1		4		2								1
TaXI-2A15	17	17	2			2				1													10			1	2		1			1	3	2	1		1		4		1		2						1
TaXI-2B1	26	11	3			1					2		1	2		1	2					1	3	1					1				1				2	1	4		3		1
TaXI-2B2	32	33	2	1		2				1	2												3		1		1			2			1	5				1	2				3
TaXI-2B3	45	49	1								1												2										1	3					1
TaXI-2B4	26	39															1						3																6				1
TaXI-2B5	23	30	2			2				3	3					1							1		2					1									2	1	1		2
TaXI-2B6	4	18									2			1		1							6	2					1			2	3	1		1	2		2		1								1
TaXI-2B7	46	25	4			2		1			2		1			1													1			1	2					1	8				2
TaXI-2B8	14	21	3			1		1															3	1						2		1	1	1	1		2	1	7	1		1
TaXI-2B9	33	25	5							2	1												4							1			3	1	1		1	3	5										1
TaXI-2B10	22	37	1							1													10	1			1					1	8				2	4	1		2	1	3
TaXI-2B11	1	27				1											1						3							1		1	3	3	1	1	1		5		2	1	1
TaXI-2B12	9	18	1						3	2						3							8				1			1			3	1		1	1		6		1	2	1	2
TaXI-2B13	25	26	5							1	1		1																				5	1			1		2		1								1
TaXI-2B14	14	26	1			1		1	1		1					4						1	4	1									1	1	1			1	6		1
TaXI-2B15	28	30	1		1			1			2					3	1					2	5				1					2	2	2					2	1			1						1
TaXI-2B16	16	51	1								1					1			1				1	1			1			1		1	1						2	1	2		2
TaXI-2B17	10	17								1													11										2				1					1							1
TaXI-2D1	6	40				1				1						1																2		2		1	1		5	3	2	1
TaXI-2D2	34	48	1							1	1		1										2		1					1			1	3					1
TaXI-2D3	25	33	1			1				1	2					1							1		1		1								1				3		2		1
TaXI-2D4	4	19														1							10	1			1			1		1	4				3		1		1								1
TaXI-2D5	41	26	4			1				1						1						1					1					2	3						4	1									1
TaXI-2D6	3	14				1		1	1	1		2				3							7							1			1	2		1		2	2			1
TaXI-2D7	31	29	3								1					1	1															1	2	3	1		1	3	6		4		2
TaXI-2D8	19	18	3					1		1	2											3	9				1			1		2	6		1		2	2	4		2		1
TaXI-2D9	5	12	1			1				2	1												5		1		1		1			1	6		1	1	1	3	6			1	1
TaXI-2D10	33	33	5	1						2				1		1									1									5					3	1	1
TaXI-2D11	21	22	2			2			1	1	1							1												1			3	1			1	1	3		1								1
TaXI-2D12	16	20				1		2		1	1					1							3										1	1				1	2
TaXI-2D13	11	29	2		1			2		2	2					3			1				8	1		1	2			2			2	3					2	1	1		2						1
TaXI-2D14	8	16	2						2		1												5										5	1			2	2	8		1	1
TaXI-3A1	34	40	6						2														3				2						3	2				1	5	1	2
TaXI-3A2	7	34				1					1					1							1	1								1	4	2	1		1		3		3	1
TaXI-3A3	14	21	1					1	2	2	2		1										7		1		1						3	2			1		4	1	1	1	1						1
TaXI-3A4	9	29						1	1	1	2					1											1			1		2	2	1					1		1								1
TaXI-3A5		13				1		2	2							2							2										5	1			4	3	8				1						1
TaXI-3A6	7	32				3				1							1						2							1			3	2					2		2
TaXI-3A7	28	38		1		2																1	7							1			1	3					3		1
TaXI-3A8	17	42							1	4	2				1	2							6										2		1			2	1		1	1
TaXI-3A9	8	29								2	2					3	1	1					8	1	1		1							2					3		3	2
TaXI-3A10	16	16	1			1										1							4				1		1			1	4	1			1	2	9
TaXI-3A11	8	31	1	1		1		1			1					2							7				2			2		2	3	3	1	1		1	1	1	1		2
TaXI-3A12	18	16	1								1												2							2		2	2	2				1	2	1	1	1							1
TaXI-3A13	35	37	1						2		2	1				1														1		1	4	3					2		2		2
TaXI-3A14	28	23	2			1	1			1	3					2	1						1	1			1		1	2			5	1	1			1					2
TaXI-3A15	18	25							1		1											1	5				1					1	5	1	1				1		1
TaXI-3A16	16	27	1			3		2			1		1	1		1														2			3	2	1				4		2		1
TaXI-3A17	25	19	2						1		5	1											3				1					1	3	1	1				5		2
TaXI-3A18	18	28	1			1			1	1						2								1								1	2	1			1	1	11	1	3		1		1
TaXI-3A19	19	36	2			1			2		1					1							10							1		1	1	5	1				2		1	1							1
TaXI-3A20	18	28							1	2	1		2										8		1								1	3				1					1
TaXI-3A21	16	30	1			2					2			1								1	2							1			2	4		3		1	1				2
TaXI-3A22	24	36	3			1		1	1							1						1	2									1	5	2	3			2	3	1	3		1
TaXI-3B1	17	25	3							1	2									1		1	7							1			3	2							2	1	1
TaXI-3B2	2	31							1	2	1					1							10	1			1		1				2					3	6			3
TaXI-3B3	21	37	3					1		2	2	1											6										2	1		1	1	1	4	1	1
TaXI-3B4	28	41	2								2											2	1										3						4		1	1
TaXI-3B5	10	36	1			1				1												2	12							1			2	1					2		1		2
TaXI-3B6	7	26				1		1	2	1	1					2							5				1						2				3	1	4		2	2							1
TaXI-3B7	14	40								1	1					3											1						1	2				1	4			3							1
TaXI-3B8	17	22							3		2					1							3									1	2	4				1	5	1
TaXI-3B9	15	20	3			1		1	1	2	1					1						3	1				1		1				2	2			1		3		4
TaXI-3B10	1	7				2				1													1	1									2	2	2		4	2	6		3		3
TaXI-3B11	12	17							3	2	1												5				1					3	4	1	1		1	2	2	1	4	2
TaXI-3B12	40	30				1	1		1	1						1						1	7				1		1				2				1		3	1	1		2
TaXI-3B13	24	26	1			1			1		1					1						1	2							1			4	2	1		1	1	3		3		1
TaXI-3B14	5	17	1			2				1									1					1									1	4			4		4	1			1
TaXI-3B15	17	43				1			1								2						14				2			1		1	2						4		1		1	1
TaXI-3B16	22	18	2			1		1	2	2		1											3							1			2		1		1	1	3
TaXI-3B17	25	20	2			2				2	2											1	6	1						1			2	2	2	1			1	1	2	1	2
TaXI-3B18	30	30	6						1		2	1				1							3	1								1	1	3			1	1	1	1			2
TaXI-3B19	26	14	2						1	1						1	1						9	1								1	4	3	2	1		1	7		1		1
TaXI-3B20	88	30	11					1	1		1						1					2	3						1	1			1					1	2			1	1
TaXI-3B21	24	36				1		1	2																					1			1	4			1		2				1						1
TaXI-3B22	3	24	1			1					1					2				2			5							1		1	4	1					3		3
TaXI-3B23	17	22	4			3			2	1	1			1								1	5	1						1			5	2					1				1
TaXI-3B24	30	30	3	1		1		2	1							1							4						1	1		1	4	3				1	1	1
TaXI-3B25	29	26	1			4		1														2		1						1		1	4		1			1	2		4		2
TaXI-3B26	19	31	1			2			1														1				1					1	1	3				1	3	1	1
TaXI-3B27	19	40	2						1														5						1			2	13	2				1			1
TaXI-3B28	25	33	1		1	2				2						1						1	7		1		1	1		1		3	5	3					1				3		1
TaXI-3B29	55	39	5		1	3			2	2						1						1			1		1					1	2	3					2		1		1
TaXI-3D1	30	43	3	1		1			2	4	1	1				1							6										1	2					5			2
TaXI-3D2	15	29				2					1					2	1						4							1			3	2	1	1			3		4		2					1
TaXI-3D3	17	29				1			2		2					1							3									1	2				1	1	2		1		1					1
TaXI-3D4	24	32							2							1				1		2	3										2	3				1	6		1
TaXI-3D5	10	24	1			2			1	2	1	1		1			1						8	1						1		1	3	1				1	3		2		1
TaXI-3D6	58	27	11			1				1	3					2						1	9		1		1						1		1			3	4			1
TaXI-3D7	11	37				2																	5										1	2					6		2
TaXI-3D8	16	31						1	1		1					4							3				1		1				2	1				1	3
TaXI-3D9	21	22				1		1								1							1				1						3				1	1	6
TaXI-3D10	21	23								1													10										2	3	1	1		2					1						1
TaXI-3D11	4	8				2																	10									1	4			1			5	1	2		1
TaXI-3D12	33	28	4			1			1		2					1							3				1					1	6	2					2	1		1	3
TaXI-3D13	20	30	1			2				2	3					2							2	1		1				1			3	1	1		1		1				1
TaXI-3D14	6	18	1												1	2							4				1			2		1	3	1			2	1	5		3								1
TaXI-3D15	12	20	1			1			2		1	1	1			2							2										5	3		1	1	2	5		2		1						1
TaXI-3D16	8	29	1			1										1							11	1			1		1				2	4			1	1	7				1						1
TaXI-3D17	38	29	6								2					1							6										2	3					1	2			1
TaXI-3D18	32	28	5								1					2							5										1	3									1
TaXI-3D19	6	37							1		2					1							5	1			1					1	5	3				1	3		4		1
TaXI-3D20	68	20	10							2	4					1							2	1											1		1	1	4		1	1	2					1
TaXI-3D21	27	35	3	1		1		1								1						3	3				1						1	4					2			1	1
TaXI-3D22	18	34							2														5				1						1	7				1		3	1
TaXI-3D23	25	23	2			2		1		1	4			1								1	6	1						1			1	1		1			2		1		1
TaXI-3D24	31	25	3	1		4		1		1	2		2			1						2					1					1	1	3					4	1	2	1	1
TaXI-3D25	21	26	2			2		1	2	1												1		1									3	4			1	2	5		4		4
TaXI-3D26	24	31	1		1	3				2	1					1							2				1			1			2	4		2		1			1	1	2
TaXI-4A1	17	19	1			1		1	2	1			1			2							1										7				1	1	4		4	1	2
TaXI-4A2	15	22	1			2			1	1	1					2							15	2		1	1			1			2	1			1	2	4			1					1
TaXI-4A3	42	42	6						1	1			1			1						3	2	1	1				1	2		1	2	4					3				2
TaXI-4A4	16	16	3						2	2		2											7	1		1	1						2			1		1	6		3	1	1						1
TaXI-4A5	16	39	1						1		1					1							1						1			1	2	2				1	1			2
TaXI-4A6	14	27	2	1												1							5				1					1	3		1				6		1								1
TaXI-4A7	20	33	2			1				3			1			2							15	1	1					2		3	4					2	12		2
TaXI-4A8	39	28	3								1											1	9						1				6	1	1	1		1	4		1		2
TaXI-4A9	20	31	4					1	1	1		1				2	1						3		1		1						4	1			2		4		1		1						1
TaXI-4A10	19	33	4			2		1	1		1					2							6									1	2	2	1						1
TaXI-4B1	34	30	4								2					4							4						1				1	2	1			2	4		3
TaXI-4B2	20	30	1	1				1	1	1	1					3	1				1		4	1			1					3	1	1					10	1	2		2
TaXI-4B3	3	21							1	1			1			3							9	2						2		2	5				3	1	2		1
TaXI-4B4	18	14	2			1		1	4	1	1												4							1		1	2					1	6	1	2	1	1
TaXI-4B5	20	24	4			2			2	2	2					1	1						7		1		1						6	1				2	2			2	2
TaXI-4B6	10	15	2						2	2			1			1							1	1			1			1			2	2					6			2	1
TaXI-4D1	5	20							2	3	1					1							11				1						4		2		1	1	2		1
TaXI-4D2	23	32	3							2						3							7										4	3			1	1	3				4
TaXI-4D3	9	26				1			4	1			2			1	1						5	1								2	2	1	1		1				1		2						1
TaXI-4D4	3	22				1					1					2							9	2						1			6	1				1	9	1		1	2
TaXI-4D5	7	27	1			1		1		3						1							1	1						1			1	1		1	2	1	7		1		2
TaXI-4D6	21	20	3			1			1	2	1					1						1	8		1		1		1		1		3		1				2				1						1
TaXI-4D7	17	24	1			1			1		1					1							4				2			1		2	4	1							2	1	2
TaXI-5A1	12	37	1			1		1	1							2							1							1		1	1				1	4			1		2			1
TaXI-5A2	17	32	1						1	1	2					1							6							1			1	2				4	5
TaXI-5A3	11	26	1													1			1				1							1		1	4				1		8		1		1
TaXI-5A4	33	22	4						1		1										1		4							1	2	1	3	1				1	4	1
TaXI-5A5	42	23	4					1		1	1												1		1								1	1					2		2	1
TaXI-5A6	33	30	6						1							1						1	7										3			1			2
TaXI-5A7	18	26	3			2				2	1					2						1	6	1	1					1			5	4	1		1		3		1		2
TaXI-5A8	20	39		1		2				3	1					4	1							1						1		1	2		1		2		5				1
TaXI-5A9	19	26	1						2	1	3		1			1							3				1					1	1	5					1			1
TaXI-5B1	20	19	2			1				1	2					1							12							1			2				2	1	4		3	1
TaXI-5B2	9	27					1		1				1			2							5									1	2	1		1	1	3	5	1	1		1						1
TaXI-5B3	11	22				2			1		1										1		7								1	1	5	1			1		7				1
TaXI-5B4	5	13	1			1		1							1								1							1			3	2	1			1	6		2		1
TaXI-5B5	19	14	2						2							1							13									1	2	1					3	1									1
TaXI-5B6	17	20	6																				1							1		1	1	4			2		3	1	1
TaXI-5B7	3	17								1												1	4		1		1					1	6	1	1		2	1	8				1
TaXI-5B8	7	40								1	1					2							6										1	2					7				2
TaXI-5B9	45	34	8					2			2												10				1								2				4	1	1	2							1
TaXI-5B10	22	30	3			1					1						1						4	1					2	1			2	1	3	1			4	1	1	1
TaXI-5D1	14	21							1	2	4					1							3	1								2	2		1			1	3		3		1
TaXI-5D2	5	29	1			1			3	1			1			2							6	1								1	1	2	1				4		2		1						1
TaXI-5D3	9	23	2						1	1	1					2					1		3									2	5	1				1	6				1
TaXI-5D4	6	10	1			2		1	1	1																						1	3				3	1	11		1		1
TaXI-5D5	16	18				1					2					1				1			7				1						4	3		1			4		3		1
TaXI-5D6	19	7	3			1			1	1	1					2							2							1			5		1				5										1
TaXI-5D7	25	17	4					1	1	1	3		1				1					2			1		3		1	1			3	1			1	1	3				4
TaXI-5D8	10	45							1														11										2	3					4		2	1	2
TaXI-5D9	34	27	2					2															5				1			1			2		1				2			2	2
TaXI-6A1	31	23	3					1											1				4										3	3					3	1	3
TaXI-6A2	26	34	6	1				1		1	2					1					1		12		1		1						2	3				1	3		1	1
TaXI-6A3	51	29	4								2			1									7				2					3	1	3				1	2		4		2						1
TaXI-6A4	14	18				1					2			1		1						2	7									1	3	1	3		1		2	1
TaXI-6A5	42	35	7	1		1				2						2	1						2		1					1		1	2	4				2	1
TaXI-6B1	13	12	2											1		1							4							1			2	1			1		2		1
TaXI-6B2	9	16														1							9							2			1	2				1	3		2		1						1
TaXI-6B3	33	35	3			1				2	2			1								1	8		1					1		1	1	3	1			1	3	1	4		1
TaXI-6B4	9	20				2			1	1				1		1											2			3		2	2	1					5				1
TaXI-6B5	40	31	5							2	3					1							3		1							1	3		1	3	2	2	7		3		1
TaXI-6D1	35	15	3					1								1			1			1	5									1	3	2			1		3	1	2
TaXI-6D2	14	32	2			1					2		1			2					1	1	4				1						2	2	1		2		5		1		1
TaXI-6D3	17	21	1						1		2					1						2	4				2			2		1	1	1	1		2	1	3	1	2		1	1
TaXI-6D4	11	17				1					1			1		1							8									1	3	1	3		1	1	3	2	1
TaXI-6D5	16	35	3			5										1		1					2						1	1			1	1	1			2	2	1	3	1	1						1
TaXI-6D6	52	35	3	1							1					2			1				1							1			1	2					1	1			6
TaXI-6D7	17	19	1			1				3	1					1							6		1							2	5	1	2		4		3		4								1
TaXI-7A1	13	15	2						1	1					1	1						1	9				1			1		2	2	1			1		2				1
TaXI-7A2	49	44				1			1	1	3		1										7		1					2			2	1				1	2			2	3
TaXI-7A3	15	32	2			1				1	5					1							2										1	2		1	1	1	6	1
TaXI-7A4	39	28	2	1					1		1					2						1	7	1										1				1	2			1	1
TaXI-7A5	15	31	3			3				2	1		1									3	1				2			1			2	3						1	1		2
TaXI-7A6	31	30	3		1				1	2	1												1		1								1	2	1	1					1		1
TaXI-7A7	25	31	4			1		1		2	1						1						3		1							2	1		1			2	7		1	1
TaXI-7A8	13	32				2		1	3	3	4												4						1	1		1	2	3				2	1		1	1							1
TaXI-7A9	11	35	1			1				1	2		1			1	1						3									2	1	1	1				4		1								1
TaXI-7A10	7	27	1						2	2													12							2		1	8	1			1		2		4	1							1
TaXI-7A11	28	14						1			1							1				3	11							1		1	1	2				3	4		1
TaXI-7A12	34	28	3			1					2					1							7							1		1			1			1	2		3
TaXI-7A13	20	19	2			2			1	2	1												11										2			1			1		2		2						1
TaXI-7A14	12	18	2			1				1	2					2				1			4						2	1		1	6	2	1			1	3		2								2
TaXI-7A15	21	17	2							1						3						1	2				1			2			1			1		1	2	1	2
TaXI-7A16	21	28	2			5					1		1							1			6				1					1	5	2	2	2	2		6		5		1
TaXI-7A17	12	34				1																1	3	1						1			4	2				1	2		3		1						1
TaXI-7A18	35	32	4			1		1			2								1				6				1			1			2					1				2	2	1
TaXI-7A19	17	23	1						1		1		1									2	17										1						1		1	3	2
TaXI-7A20	9	32	2			2			2	1	2	1															1			1			4	1			3		2				4
TaXI-7A21	4	20	1			1			1	1													3				1			2		2	1	3					7		3	1
TaXI-7A22	19	18	2			1			3		2		1	1									10									2	7	4	2		1		3		2		1						1
TaXI-7A23	37	26	2			1				1						2							3				1			1			1		1		1	2	2	1	1		1
TaXI-7A24	26	26	1		1	3			1	3	1	1											6		2								2			2			2				2
TaXI-7A25	4	24				1		1		1			1						1				5		1								6	1	1	2	3		6	1									3
TaXI-7A26	13	24	1						2	1													2	1			1					2	2			1			3		1		1
TaXI-7A27	24	24	1	1					1	1													1		1		1					1	4	3				2	1		1		1
TaXI-7A28	44	36	2					1		3	2		1										2		3		3							1							1		1
TaXI-7A29	28	21	4			2					1	1											6									1	1	2	1				8		3	1	2
TaXI-7A30	15	18				1				2	2									1			8		1								4	1			1	1	3		1		4
TaXI-7B1	27	33	3			1				2	3					1	1						4	1			1			2		2	1	2			2		7		1
TaXI-7B2	14	18	1			1			1		2												8				1					1	4	1		2	2	3	10		1		2
TaXI-7B3	28	20						1		1						2						1	9		1		1						3	1					3			1	1	1
TaXI-7B4	11	20	1			8							1	1									20							1			3	2					6		1	1							1
TaXI-7B5	35	30	4							1	1		1			1	1						7									1	5	2					3	1
TaXI-7B6	21	25	3						1		1											1	9										1	2		1		1	3	1			1
TaXI-7B7	17	35	2						2	4						1							3		1					1		2	2	1				1	5				2
TaXI-7B8	8	9	2			1				1					1								4							1		1	2	4			5	1	5		2			1
TaXI-7B9	18	24	2			1			2	2	1	1												1								1	1	1			1		9	1	1
TaXI-7B10	21	25	3			1			1														9									2	12	2							1
TaXI-7B11	12	15							4			2											10	1		1						3	3				2	2	5		1
TaXI-7B12	11	11	2			1		1	6	1													4							1		1	6				5	4	8		2
TaXI-7B13	6	11	1			2		1	6	1													5							1		1	7				5	4	6		2		1
TaXI-7B14	11	15	2			1		1	6	1													5							1		1	7				5	4	7		2
TaXI-7B15	21	22	1			1																	11				2						1	1					2		1		1						1
TaXI-7B16	31	20	2	1		1			1							1						2	5	1						1		1	4	3			1	2	1		2	1	1
TaXI-7B17	57	28	7						2	3	2												1		1		1					2	3	1	1			1	2
TaXI-7B18	50	39	2					3	1	3	3		3										9		3		1						2						3				2
TaXI-7B19	39	29				1		2	1	1	3		1									1	1	1	1				2				1	2				1
TaXI-7B20	34	38	3			2							1			1							3									1	2	1			1		3			1
TaXI-7B21	21	20			1					2		1	1			2							6	1						1			5					1	3	1	2		2
TaXI-7B22	16	21	2						1	1	1					1	1					2	8							1		1	8				2	1	3		1		3
TaXI-7D1	35	35	6			3			1		2					1	1						1	1						2		2	3	2			1		3				1
TaXI-7D2	24	25	5	1						1			1										2		1		1		1			1	1	3					3		1		1
TaXI-7D3	30	41	5			1		1	1		4											2	10	1			1							3					1				1
TaXI-7D4	33	38	4						1	1						1							4							1			1						7
TaXI-7D5	27	55	1			1			1	2	1					1	1					1			1				1				1	1			1		2
TaXI-7D6	6	19								1													2				2			1		2	5	3			1	1	5
TaXI-7D7	38	36						1	1		4		1				1						6							3		1	1					1	4		1		2
TaXI-7D8	37	33	1								1												4							1			1						2		1	1	1
TaXI-7D9	20	22	5	1		2		1	1				1										4							2			4	2					13		2
TaXI-7D10	20	16	2			2					2		1							1			5							1			3	2	1	1			4		4								1
TaXI-7D11	19	14	1						1	1	1											1	2							1			1	1					1		1
TaXI-7D12	24	31	2	1						4	1		1							1			3										4	2		1	1		5	1	1								1
TaXI-7D13	16	16	3			1			1	1						1							7				1			1		2	3						2		1
TaXI-7D14	34	34	2							2	2					1							6							1		3	2	1					2	1			3
TaXI-7D15	38	30	2			1			1							1							2							1			1	2			1		1	2		1	1
TaXI-7D16	17	43	2			1					2			1	1		1						10	1			1						3		1		2	1	1	1		1	2
TaXI-7D17	1	26				1			2		1	1												1						1			2	1	1		3		2		4	1	2
TaXI-7D18	31	30				1				1													6				1			1					2		1	2	1		2	1	1
TaXI-7D19	12	25	1	1		2				1	1											4	7										4	2		3			2		1								2
TaXI-7D20	12	19																					6										2	3		1			4		1								1
TaXI-7D21	34	35	1							5	2		1										1		4		2							1							2		1
TaXI-7D22	19	12	1							1		1				1		1					10	1								2	3	1	1			1	4		4	1	3						1
TaXI-7D23	29	26	3			2			1	1		1				1	1					1	7							1			1				1	3	3
TaXI-Un1	29	25	4			3		1	1		1												1				1					2	4	1				3	5		1								1
TaXI-Un2	21	25	3			1			1														9									2	12	2							1
Total	5799	7344	503	25	8	241	3	78	205	234	267	25	49	25	8	220	35	5	9	11	6	92	1360	69	52	7	115	1	33	146	4	183	752	403	98	60	175	207	949	68	327	89	245	10	2	1	2	3	60
Average copy number	20.935	26.5126	1.81588	0.0902527	0.0288809	0.870036	0.0108303	0.281588	0.740072	0.844765	0.963899	0.0902527	0.176895	0.0902527	0.0288809	0.794224	0.126354	0.0180505	0.032491	0.0397112	0.0216606	0.33213	4.90975	0.249097	0.187726	0.0252708	0.415162	0.00361011	0.119134	0.527076	0.0144404	0.66065	2.7148	1.45487	0.353791	0.216606	0.631769	0.747292	3.42599	0.245487	1.18051	0.3213	0.884477	0.0361011	0.00722022	0.00361011	0.00722022	0.0108303	0.216606
[truncated: 28 more columns]
