# Supplementary material for: Genome-Wide Identification of Triticum aestivum Xylanase Inhibitor Gene Family and Inhibitory Effects of XI-2 Subfamily Proteins on Fusarium graminearum GH11 Xylanase
Source: Front Plant Sci. 2021 Jul 26;12:665501. doi: 10.3389/fpls.2021.665501 (PMC8350787; doi:10.3389/fpls.2021.665501)
Supplement: Supplementary Figure 1 — Phylogenetic tree and cis-acting element analysis of the promoter regions of TaXI genes. (A) Phylogenetic relationships of TaXI genes. Red and yellow background colors represented homologous gene pairs or clusters, respectively. (B) Cis-acting element distribution in 2 kb promoter region upstream of CDS sequence of wheat TaXI gene family. [file Data_Sheet_1.zip › Supplementary Tables/Table S6.xlsx]

## Sheet: Table S6
Table S6.The RNA-Seq atlas data of TaXI genes in different tissues at different developmental stages.
Gene name （Group）	Genen ID	roots, seedling, seedling stage	roots, vegetative, three leaf stage	roots, reproductive, Flag leaf stage	leaf, seedling, seedling stage	leaf, vegetative, tillering stage	leaf, reproductive, 2 dpa	stem, vegetative, two nodes detectable	stem, vegetative, 1 cm spike	stem, reproductive, anthesis	spike, vegetative, two nodes detectable	spike, reproductive, Flag leaf stage	spike, reproductive, anthesis	grain, reproductive, 2 dpa	grain, reproductive, 14 dpa	grain, reproductive, 30 dpa
TaXI-1A1 (XI-2)	TraesCS1A02G251900.1	1.35546	4.19464	3.18238	3.13123	0	0.303202	1.57302	1.06437	0	0	0	0	0	0	2.54607
TaXI-1A2 (XI-3)	TraesCS1A02G387400.1	2.75839	3.13374	3.06631	1.97087	0.422023	0	1.74307	2.95405	0	1.38329	1.96556	0.528281	1.44657	0	0
TaXI-1A3 (XI-3)	TraesCS1A02G444700.1	0	0	0	0	0	0	0	0	0	0	0	3.89798	0	0	0
TaXI-1B1 (XI-2)	TraesCS1B02G263100.1	1.25008	4.97603	3.88226	3.86252	0.701447	0.403628	3.03791	1.6892	0	0	0	0	0	0	2.29223
TaXI-1B2 (XI-3)	TraesCS1B02G414800.1	3.27363	3.43611	3.30964	2.19367	0.826656	0.372757	1.67294	3.22856	0	2.31797	2.10475	0.29883	1.65282	0	0
TaXI-1B3 (XI-3)	TraesCS1B02G479500.1	0	0	0	0	0	0	0	0	0	0	0	4.29183	0	0	0
TaXI-1D1 (XI-2)	TraesCS1D02G251700.1	1.90598	5.04712	4.12551	3.66725	0.876833	0	2.67683	2.1786	0	0	0	0	0	1.93634	1.75692
TaXI-1D2 (XI-3)	TraesCS1D02G395200.1	3.05858	3.57154	3.55098	2.05541	1.20941	1.53021	2.44111	3.4191	0	1.79274	2.57033	1.35044	1.6729	0	0
TaXI-1D3 (XI-3)	TraesCS1D02G452800.1	0	0	0	0	0	0	0	0	0	0	0	4.15674	0	0	0
TaXI-2A3 (XI-6)	TraesCS2A02G130900.1	0.514153	0.240198	0.155591	4.76986	3.7523	0	2.77287	4.72206	0	5.03127	4.42259	4.05123	6.74482	0	0
TaXI-2A6 (XI-4)	TraesCS2A02G195800.1	3.15434	3.50086	3.57549	1.76721	2.30642	3.09981	2.76333	2.98701	2.47703	2.76858	3.26648	3.48923	3.13059	0.488422	2.61476
TaXI-2A7 (XI-5)	TraesCS2A02G217700.1	0	0.375329	0.129626	0	0	0	0	0	0	0	0	0	0	0	0
TaXI-2A9 (XI-5)	TraesCS2A02G218000.1	0	0.0180231	0	0	0	0	0	0	0	0	0	0	0	0	0
TaXI-2A10 (XI-4)	TraesCS2A02G275000.1	1.77913	0.963685	1.24524	0.779377	0.397036	0.128074	0.757211	1.79582	0.592239	2.20704	1.97316	5.20451	1.94768	0	1.74374
TaXI-2A11 (XI-5)	TraesCS2A02G316500.1	3.74814	4.65335	4.33313	0.721898	0.880255	1.2943	3.49346	1.83302	3.91486	0	1.21968	1.53208	0	0	0
TaXI-2A13 (XI-5)	TraesCS2A02G583100.1	0.571628	0.57523	0.334008	3.1581	2.8573	1.03794	5.10497	4.91865	1.04796	5.03952	5.22194	3.79327	5.96323	2.11107	2.63452
TaXI-2A15 (XI-6)	TraesCS2A02G593900.1	0.119947	0.779347	0.413562	0	0	0	0	0	0	0	0	0	0	0	0
TaXI-2B1 (XI-5)	TraesCS2B02G086200.1	0	2.05814	1.78964	0	0	0	0.272877	2.0749	2.65812	0	0.544025	0.375607	0	0	0
TaXI-2B2 (XI-3)	TraesCS2B02G127100.1	0	0	0	0	0	0.61719	0	0	0	0	0	0	0	0	0
TaXI-2B6 (XI-6)	TraesCS2B02G152600.1	1.15788	0.211575	0.268836	5.04582	3.77617	0	2.34511	4.61123	0	4.34317	3.6042	3.4083	5.98265	0	0
TaXI-2B9 (XI-4)	TraesCS2B02G210700.1	0	0	0.310629	0	0	0	0	0	0	0	0	0	0	0	0
TaXI-2B13 (XI-4)	TraesCS2B02G291900.1	1.94833	1.50142	1.52137	0.854474	0.45153	0	0.664246	1.84924	0.406896	2.09007	2.0266	5.04434	1.47264	0	2.12011
TaXI-2B14 (XI-5)	TraesCS2B02G334600.1	2.61952	2.47061	2.38836	0.0830983	0	0	1.73972	0	1.44142	0	0	0	0	0	0
TaXI-2B16 (XI-6)	TraesCS2B02G590400.1	0.458219	0.268179	0.00423746	0	0	0	0	0	0	0	0	0	0	0	0
TaXI-2B17 (XI-5)	TraesCS2B02G603500.1	3.00429	2.54605	2.29136	3.14093	2.77121	1.66101	4.9021	4.99952	1.4459	4.8508	4.74065	4.69831	6.23672	1.79356	3.98114
TaXI-2D4 (XI-6)	TraesCS2D02G132500.1	1.1496	0.909078	1.03935	4.90953	3.93723	0	2.58006	4.8063	0	5.04694	4.34298	1.25865	4.77903	0	0
TaXI-2D7 (XI-4)	TraesCS2D02G192000.1	2.84056	3.40457	3.39817	1.33497	2.19419	3.23538	2.58757	2.73527	2.48073	2.22797	3.0324	3.15322	2.78321	0	2.3329
TaXI-2D11 (XI-4)	TraesCS2D02G273200.1	2.24328	1.80575	1.79491	1.08093	0.814571	0.692566	1.47352	2.23912	1.36624	2.49134	2.68586	5.15774	2.14803	0	2.05048
TaXI-2D12 (XI-5)	TraesCS2D02G314400.1	3.21072	3.93636	3.59499	0	0	1.33111	3.25473	1.09657	3.23263	0	0	1.33487	0	0	0
TaXI-2D13 (XI-6)	TraesCS2D02G560800.1	1.06776	1.24857	0.876884	0	0	0	0	0	0.161717	0	0	0	0	0	0
TaXI-2D14 (XI-5)	TraesCS2D02G597000.1	1.63535	0	0	2.31028	2.05585	0	4.20121	4.277	0.871079	4.41849	4.15473	4.47969	6.72785	2.71857	4.71581
TaXI-3A2 (XI-6)	TraesCS3A02G053600.1	1.75597	0.847536	1.10178	3.40285	2.87744	0	3.74695	4.01429	0	4.95547	5.74095	3.66801	4.39757	0.304914	0
TaXI-3A8 (XI-5)	TraesCS3A02G121000.1	0	0	0	0	0	0	0	0	0	0	0	0	4.2358	0	0
TaXI-3A9 (XI-5)	TraesCS3A02G121200.1	0	0	0	0	0	0	0	0	0	0	0	1.4093	5.7427	0	0
TaXI-3A10 (XI-6)	TraesCS3A02G214100.1	3.47344	3.36006	3.31168	2.62879	2.5432	0	4.17967	4.23751	0.20322	5.24323	5.00917	3.66592	6.73049	1.83613	4.04603
TaXI-3A11 (XI-3)	TraesCS3A02G268100.2	1.9573	2.0121	2.38183	1.99332	0.153812	0	0.56094	1.65557	0	0.508088	0.148907	0	0	0	0
TaXI-3A13 (XI-4)	TraesCS3A02G319800.1	2.79075	2.64283	2.76495	2.31658	2.76596	2.32044	3.00816	2.13131	2.33006	2.34177	2.94105	2.55313	2.36301	0	2.23496
TaXI-3A14 (XI-6)	TraesCS3A02G361500.1	0.565797	1.76445	1.26941	0.564651	1.60846	0.523316	3.94764	2.83259	0	5.35959	4.99221	3.75678	4.43818	1.11307	0
TaXI-3A15 (XI-1)	TraesCS3A02G403400.1	0	0	0	0	0	0	0	0	0	0	1.85213	5.06528	5.39996	0	0
TaXI-3A16 (XI-2)	TraesCS3A02G411700.1	3.16039	3.13625	3.21219	1.46825	0	0	2.76601	1.98399	0	0	0	0	0	0	3.26255
TaXI-3A18 (XI-2)	TraesCS3A02G471900.1	3.40252	4.73041	4.28524	2.19967	0.768248	0	1.7713	1.38561	0	1.3766	1.27848	0.451013	3.44098	0	1.98444
TaXI-3A20 (XI-2)	TraesCS3A02G472100.1	0	0.196185	0	0	0	0	0	0	0	0	0	0	0	0	0
TaXI-3A21 (XI-2)	TraesCS3A02G472300.1	3.11891	3.14611	3.11491	0	0	0	0	0	0	0	0	0	0	0	0
TaXI-3B1 (XI-6)	TraesCS3B02G064700.1	1.75389	0.50782	0.636636	3.51174	2.76383	0	3.69953	3.80597	0	4.5942	5.14054	3.88465	3.97025	1.09037	0
TaXI-3B6 (XI-5)	TraesCS3B02G140500.1	0	0	0	0	0	0	0	0	0	0	0	0	5.95953	0	0
TaXI-3B7 (XI-5)	TraesCS3B02G140600.1	0	0	0	0	0	0	0	0	0	0	0	0	6.33778	0	0
TaXI-3B9 (XI-6)	TraesCS3B02G244800.1	2.76622	2.31087	2.51109	1.43962	2.06944	0	3.35267	4.17019	0	4.27473	3.8476	2.48216	5.50898	0.224479	3.76747
TaXI-3B10 (XI-3)	TraesCS3B02G302500.1	2.71119	2.8104	3.00775	2.61948	0.592249	1.09824	0.461178	1.62119	0	0.0124013	0.395227	0	0	0	0
TaXI-3B13 (XI-6)	TraesCS3B02G393900.1	0.419933	0.991525	1.18812	0.287218	1.27001	1.28896	3.1702	2.70927	0.744785	4.86918	4.69219	4.47997	3.63168	0.676561	0
TaXI-3B14 (XI-2)	TraesCS3B02G445200.1	2.98885	2.74283	2.58209	0.401423	0	0	1.50752	1.54152	0	0	0	0	0	0	0.991321
TaXI-3B15 (XI-1)	TraesCS3B02G453400.1	0	0	0	0	0	0	0	0	0	0	0	0.811196	1.3097	0	0
TaXI-3B16 (XI-2)	TraesCS3B02G513500.1	2.49547	1.28292	1.16586	0	0	0	0	0	0	0	0	0	0	0	0
TaXI-3B18 (XI-2)	TraesCS3B02G514800.1	0.130918	5.95301	5.2631	0	0	0	0.783888	0	0	0	0	0	0.745625	6.97525	8.29247
TaXI-3B19 (XI-2)	TraesCS3B02G514900.1	0	0.551546	0.581518	0	0	0	0	0	0	0	0	0	0	0	0
TaXI-3B20 (XI-2)	TraesCS3B02G515100.1	3.11257	4.10651	3.74599	0.172431	0	0	1.97272	0.0951568	0	0.0537835	0	0	2.70977	2.69295	2.1963
TaXI-3B23 (XI-2)	TraesCS3B02G515500.1	3.05838	3.12532	3.28322	0	0	0	0	0	0	0	0	0	0	0	0
TaXI-3D8 (XI-5)	TraesCS3D02G123300.1	0	0	0	0	0	0	0	0	0	0	0	0	3.15158	0	0
TaXI-3D9 (XI-6)	TraesCS3D02G216700.1	2.87741	2.92503	2.78114	3.04267	3.12104	0.592947	3.99408	4.67401	0.281134	5.54402	5.09223	3.95575	6.68934	1.25649	4.65931
TaXI-3D10 (XI-3)	TraesCS3D02G268200.2	1.86281	1.93429	2.31455	1.9276	0.568378	0	0	0.996754	0.38526	0	0	0	0	0	0
TaXI-3D13 (XI-6)	TraesCS3D02G355300.1	0	0.0138545	0	0	0.370839	0	1.68276	1.73516	0	4.17296	3.85329	2.30378	2.1934	0	0
TaXI-3D14 (XI-1)	TraesCS3D02G398300.1	0	0	0	0	0	0	0	0	0	0.391663	1.08544	3.59495	3.03385	0	0
TaXI-3D15 (XI-2)	TraesCS3D02G405900.1	2.58011	2.46019	2.263	1.30812	0	0	1.99176	1.27713	0	0	0	0	0	0.353555	3.16737
TaXI-3D16 (XI-2)	TraesCS3D02G466500.1	1.94378	1.63382	1.53858	0	0	0	0	0	0	0	0	0	0	0	0
TaXI-3D17 (XI-2)	TraesCS3D02G467200.1	2.27429	3.09733	3.1567	0	0	0	0	0	0	0	0	0	0	0	0
TaXI-3D18 (XI-2)	TraesCS3D02G467300.1	2.74611	5.72484	5.21278	1.09238	0.653881	0	2.26033	1.44572	0	2.06152	1.1007	1.41626	2.56787	6.44375	8.30679
TaXI-3D19 (XI-2)	TraesCS3D02G467500.1	0	2.06147	1.63109	0	0	0	0	0	0	0	0	0	0	0	0
TaXI-3D20 (XI-2)	TraesCS3D02G467600.1	6.45347	6.87184	6.53628	2.94059	3.01799	5.0632	3.84843	2.9766	0	2.27289	0.664283	0.280083	3.07528	2.78161	5.39669
TaXI-3D23 (XI-2)	TraesCS3D02G468100.1	3.60042	3.42974	3.59643	0	0	0	0	0	0	0	0	0	0	0	0
TaXI-3D24 (XI-6)	TraesCS3D02G497800.1	0	0.0986352	0	0	0	0	0	0	0	0	0	0	0	0	0
TaXI-4A1 (XI-6)	TraesCS4A02G002300.1	2.60941	2.45382	2.04747	6.78432	4.66933	0	5.06658	6.00108	2.39503	5.34073	5.49811	2.11931	6.71869	1.78421	0
TaXI-4A2 (XI-6)	TraesCS4A02G095900.1	0.4184	2.19744	2.15167	0	1.12251	0.185461	2.51504	1.44086	0	1.49777	0.83533	0	2.59312	0	0
TaXI-4A3 (XI-1)	TraesCS4A02G213500.1	0	0	0	0	0	2.27912	0	0	0	0	0	0	0	0	0
TaXI-4A6 (XI-5)	TraesCS4A02G387500.1	0	0	0	0	0	0	0	0	0	0	0	0	0.581708	0	0
TaXI-4A7 (XI-5)	TraesCS4A02G387600.1	1.07022	0	0.414912	0.40056	0.987048	0.267476	0.970629	0.849939	1.48531	1.02259	1.56235	2.1394	1.13951	0	0
TaXI-4A9 (XI-5)	TraesCS4A02G469500.1	0	0	0	0	0.827648	0	5.22525	0	8.65735	0	0	1.69952	0	0	0
TaXI-4A10 (XI-5)	TraesCS4A02G469600.1	0	0	0	0	0	0	4.42465	0	7.35534	0	0	1.73893	0	0	0
TaXI-4B2 (XI-1)	TraesCS4B02G102000.1	0	1.24669	1.07975	0	0	1.79444	0	0	0	0	0	0	0	0	0
TaXI-4B3 (XI-6)	TraesCS4B02G208700.1	0.311664	0.318178	0.714171	0	0	0	1.91596	0.81847	0.176478	0	0.275377	0	0.479696	0	0
TaXI-4B4 (XI-6)	TraesCS4B02G302800.1	0.835006	0	0	6.65244	4.15508	0	3.51116	5.24599	0.679969	4.9525	4.42751	2.64314	5.90097	1.62969	0
TaXI-4B6 (XI-5)	TraesCS4B02G334700.1	0	0.180536	0	0	0.382761	0	1.05855	1.39423	3.46335	0	1.15856	2.26874	0	0	0
TaXI-4D2 (XI-3)	TraesCS4D02G082500.1	0	0	0	0	0	0	0	0	0	0	0	0	0	0.4826	0
TaXI-4D3 (XI-1)	TraesCS4D02G098600.1	0	2.0418	1.52723	0	0.230705	3.86484	0	0	0	0	0	0	0	0	0
TaXI-4D4 (XI-6)	TraesCS4D02G209400.1	0	0	0	0	0	0	0.522	0.185559	0	0	0	0	0.493155	0	0
TaXI-4D5 (XI-6)	TraesCS4D02G301300.1	0.954892	0	0	7.11082	4.97888	0	4.28137	5.85605	0.437739	5.58026	5.24037	2.32217	6.31666	1.49138	0
TaXI-4D6 (XI-5)	TraesCS4D02G330300.1	0	2.53626	2.28139	0	0	0	4.4952	3.00522	4.43472	0.731522	3.13268	1.16918	0	0	0
TaXI-5A2 (XI-5)	TraesCS5A02G071000.1	0	0	0	0	0.785107	1.41537	0	0	0.380918	0	0	0	0	0	0
TaXI-5A3 (XI-6)	TraesCS5A02G221900.1	0.324114	0.301235	0.589313	0.937442	0.760902	0	1.69028	2.17933	0	2.85384	1.82637	0	0	0	0
TaXI-5A5 (XI-5)	TraesCS5A02G235000.1	0	0	0	0	0	0	0	0	0	0	1.63755	0	0	0	0
TaXI-5A7 (XI-6)	TraesCS5A02G376300.1	0	0	0	2.14934	0.421081	0	0	0.465384	0	1.88976	1.79702	0	0.115234	0	0
TaXI-5A8 (XI-5)	TraesCS5A02G451800.1	1.34924	1.53439	1.74049	0.466914	0	0	1.74698	1.2283	1.51457	0	0	0	0	0	0
TaXI-5A9 (XI-5)	TraesCS5A02G504900.1	0.682861	0.758892	0.767755	0	0	0.459101	4.10216	3.73542	4.35715	3.09794	4.57096	3.95969	0	0	0
TaXI-5B1 (XI-5)	TraesCS5B02G076600.1	0	0	0	2.30684	2.60143	3.09296	0	0	3.43095	0	0	0	0	0	0
TaXI-5B2 (XI-6)	TraesCS5B02G220700.1	1.3076	1.05856	1.39186	1.82686	1.85084	0	2.82904	3.14659	0	3.17499	2.48275	0	0	0	0
TaXI-5B4 (XI-5)	TraesCS5B02G233400.1	0	0.320479	0.47722	0	0	0	0.350248	0	2.09995	0	2.29841	0	0	0	0
TaXI-5B5 (XI-6)	TraesCS5B02G258200.1	0	0.863598	0.385436	0	0	0	0	0	0	0	0	0	0	0	0
TaXI-5B7 (XI-6)	TraesCS5B02G379900.1	0.193791	0.654802	0.874191	1.68319	0.441106	0	0	1.31835	0	3.16869	3.17811	0	1.22389	0.398536	0
TaXI-5B8 (XI-5)	TraesCS5B02G460500.1	1.93068	2.07773	2.16256	0	0	0	2.26255	1.65884	2.85294	0	0	0	0	0	0
TaXI-5D1 (XI-5)	TraesCS5D02G083000.1	0	0	0	0	0	1.17489	0	0	0	0	0	0	0	0	0
TaXI-5D2 (XI-6)	TraesCS5D02G229700.1	0.893712	1.17176	1.16075	2.24559	1.73257	0	1.92326	2.69541	0	2.98697	2.47735	0	0	0	0
TaXI-5D3 (XI-5)	TraesCS5D02G241700.1	0.115393	0.588008	0.529686	0	0	0	0	0	0	0	0	0	0	0	0
TaXI-5D4 (XI-5)	TraesCS5D02G242000.1	0	0	0	0	0	0	0	0	0	0	1.77133	0	0	0	0
TaXI-5D5 (XI-6)	TraesCS5D02G267300.1	0	0.246496	0	0	0	0	0	0	0	0	0	0	0	0	0
TaXI-5D7 (XI-6)	TraesCS5D02G386300.1	0	0.734317	0.943966	0.609344	0	0	0	0.463285	0	1.54286	2.11524	0	0	0	0
TaXI-5D8 (XI-5)	TraesCS5D02G461900.1	1.43059	1.98219	1.74104	0	0	0	1.47857	0.581679	0	0	0	0	0	0	0
TaXI-5D9 (XI-3)	TraesCS5D02G529000.1	0	0	0	0	0	0	0	0	0	0	0	0.566094	0	0	0
TaXI-6A2 (XI-6)	TraesCS6A02G283400.1	0	1.96451	2.05142	0	0	0	0	0	0	0	0	0	0	0	0
TaXI-6A3 (XI-6)	TraesCS6A02G283500.1	3.47569	3.95949	3.86813	3.26143	5.51673	5.56422	2.79092	1.21292	3.23719	0	1.33615	1.88467	1.0565	0	0
TaXI-6A4 (XI-6)	TraesCS6A02G283700.1	3.86485	3.36151	3.63972	4.67698	4.24168	1.34918	4.94051	4.32576	3.41797	0.0707589	6.13917	3.87419	1.68811	0	0
TaXI-6B2 (XI-6)	TraesCS6B02G312000.1	1.70209	0.870747	0.749689	1.15107	0.395002	0	0.904701	1.61925	0.191733	0	2.95291	0.395041	0	0	0
TaXI-6B3 (XI-6)	TraesCS6B02G312200.1	2.85422	2.69185	2.6041	2.67975	5.29343	5.22369	2.34258	1.04563	2.71067	0	0	3.87487	2.55499	0	0
TaXI-6B4 (XI-6)	TraesCS6B02G370400.1	0	0	0	0	0	0	0	0	0	0	4.54098	0	0	0	0
TaXI-6D3 (XI-6)	TraesCS6D02G264000.2	4.83076	4.21411	4.1469	3.54424	5.38871	5.37376	3.81818	1.92808	2.52351	0	1.2124	3.02421	1.2186	0	0
TaXI-6D4 (XI-6)	TraesCS6D02G264200.1	3.53285	3.75839	3.67474	4.92246	4.7825	1.54811	5.33024	4.4754	3.89208	0	6.02541	4.16389	0.908152	0	0
TaXI-6D5 (XI-5)	TraesCS6D02G320000.1	0	0	0	0	0	0	0	0	0	0	2.50832	0	0	0	0
TaXI-7A1 (XI-5)	TraesCS7A02G042300.1	0	0	0	0	0	0	0	0	0	0	0	0	0	3.7203	1.7981
TaXI-7A2 (XI-6)	TraesCS7A02G051300.1	0	0	0	0	0	0	0	1.14432	0	1.19401	0.209642	0	0	0	0
TaXI-7A3 (XI-6)	TraesCS7A02G051700.1	0	0	0	0	0	0	0	1.14015	0	2.62067	1.38875	0	0	0	0
TaXI-7A4 (XI-6)	TraesCS7A02G052600.1	5.62991	5.25655	5.28892	0	0	0	0	0.753309	0	0	0	0	0	0	0
TaXI-7A5 (XI-6)	TraesCS7A02G052800.1	2.67718	2.59477	2.56934	0	0	0	0	0	0	0	0	0	0	0	0
TaXI-7A7 (XI-5)	TraesCS7A02G088300.1	0	0	0	0	0	0	0	0	0	0	0	0	2.67794	0	0
TaXI-7A8 (XI-5)	TraesCS7A02G168600.1	0	0	0	0	0	0	0.314238	0	0.109113	0	0	0	0	0	0
TaXI-7A10 (XI-6)	TraesCS7A02G174100.1	0	0	0	0	0	0	0.824878	1.38635	0	1.93683	1.80265	0.86307	0.733485	0	0
TaXI-7A17 (XI-6)	TraesCS7A02G219300.1	1.23266	2.4978	2.52563	0	0	1.53585	2.76724	0.303162	3.27946	0	0	1.47498	3.35007	0	0
TaXI-7A19 (XI-4)	TraesCS7A02G395300.1	4.28701	3.20735	3.22913	1.79352	2.36791	3.56673	3.2423	2.16706	1.94831	3.01154	2.56767	2.46255	4.24465	0.598499	2.80089
TaXI-7A20 (XI-6)	TraesCS7A02G405600.1	2.82527	6.25839	5.61479	2.18532	2.87263	1.92438	2.57183	1.43534	3.48403	0	0	2.75692	0	0	0
TaXI-7A23 (XI-6)	TraesCS7A02G489000.1	0	1.11999	0.625658	0	2.22313	4.47305	0	0	0	0	0	0	0	0	0
TaXI-7A24 (XI-6)	TraesCS7A02G489100.1	0	0	0	0	0	0	0	0	0.813927	0	0	0	0	0	0
TaXI-7A25 (XI-6)	TraesCS7A02G489200.1	0	0	0	0	0	0.575419	0	0	0.585727	0	0	0	0	0	0
TaXI-7A27 (XI-6)	TraesCS7A02G489400.1	0	0	0	0	0	0	0	0	0	0	0	0.132536	0	0	0
TaXI-7A29 (XI-5)	TraesCS7A02G528000.1	3.14523	5.08563	4.90137	0.417385	3.77853	3.69494	4.54769	3.06918	0	1.21434	0.170308	0.381859	3.91398	0.135478	0
TaXI-7B1 (XI-5)	TraesCS7B02G073700.1	0	0	0	0	0	0	0	0	0	0	0.428488	0	0	0	0
TaXI-7B2 (XI-6)	TraesCS7B02G079000.1	0	0	0	0	0	0	0.203896	1.9431	0	3.44031	2.68924	1.06727	0	0	0
TaXI-7B4 (XI-6)	TraesCS7B02G128000.1	0	1.33133	1.20408	0.0057061	0.721591	2.62219	2.82424	0	2.76066	0	0	0.092654	0.133557	0	0
TaXI-7B9 (XI-6)	TraesCS7B02G305000.1	2.196	5.58563	4.90725	3.39871	3.60624	2.93469	2.13701	1.55287	3.80932	0	0.699592	3.32886	1.80904	0	0
TaXI-7B11 (XI-4)	TraesCS7B02G382700.1	0	0	0	0	0	0	0.355761	0.881532	0	3.07728	1.89375	2.1393	0.000388754	0	0
TaXI-7B22 (XI-5)	TraesCS7B02G445000.1	1.87593	3.26081	3.05283	0	2.70347	2.75119	3.00797	0.860009	0	0.886113	0.161959	0	2.85035	0	0
TaXI-7D2 (XI-6)	TraesCS7D02G048000.1	4.93131	5.87997	5.65697	2.18321	1.79677	0	3.13723	3.26899	0.376624	1.79215	0	0	0	0	0
TaXI-7D3 (XI-6)	TraesCS7D02G048200.1	5.85154	5.98255	6.02375	0	0	0	2.06146	1.75814	0	0	0	0	0	0	0
TaXI-7D4 (XI-5)	TraesCS7D02G083600.1	0	0	0	0	0	0	0	0	0	0	0	0	2.32337	0	0
TaXI-7D5 (XI-5)	TraesCS7D02G169700.1	0	0	0	0	0	0	0	0	0	0	0.672186	0	0	0	0
TaXI-7D6 (XI-6)	TraesCS7D02G175100.1	0	0	0	0	0	0	0	0.0877004	0	1.34234	0.786304	0	0	0	0
TaXI-7D9 (XI-6)	TraesCS7D02G222800.1	0	1.78569	1.66804	0	0.92959	2.37375	3.15066	0	3.21243	0	0	0	2.43595	0	0
TaXI-7D16 (XI-4)	TraesCS7D02G390900.1	4.49465	3.2966	3.40721	1.93495	2.21875	3.50972	3.28506	2.12401	1.89534	2.63528	2.16922	2.09255	3.79878	0.175857	2.81874
TaXI-7D17 (XI-6)	TraesCS7D02G399500.1	2.63815	5.27851	4.90422	2.07874	2.68609	1.72344	1.32043	0.610124	2.78965	0	0	0.725366	1.13259	0	0
TaXI-7D18 (XI-6)	TraesCS7D02G475300.1	0	1.00018	0.625219	0	1.25246	4.53545	0	0	0	0	0	0	0	0	0
TaXI-7D20 (XI-6)	TraesCS7D02G475600.1	0	0.893003	0.949913	0	2.79289	2.72044	0	0	1.60081	0	0	0	0	0	0
TaXI-7D22 (XI-5)	TraesCS7D02G516100.1	2.94607	4.90897	4.82156	0	1.46064	2.24699	4.32187	2.73635	0	0.502962	0.448729	0	3.10014	0	0
TaXI-7D23 (XI-5)	TraesCS7D02G516400.1	2.07483	3.39552	3.20998	0	1.00488	0.970894	2.52653	0.297338	0	0	0	0	2.13446	0	0
TaXI-Un1 (XI-6)	TraesCSU02G103000.1	0	0	0	0	0	0	0	0	0	2.25415	1.87703	0.750701	0.0917912	0	0
