# Supplementary material for: Genome-Wide Identification of Triticum aestivum Xylanase Inhibitor Gene Family and Inhibitory Effects of XI-2 Subfamily Proteins on Fusarium graminearum GH11 Xylanase
Source: Front Plant Sci. 2021 Jul 26;12:665501. doi: 10.3389/fpls.2021.665501 (PMC8350787; doi:10.3389/fpls.2021.665501)
Supplement: Supplementary Figure 1 — Phylogenetic tree and cis-acting element analysis of the promoter regions of TaXI genes. (A) Phylogenetic relationships of TaXI genes. Red and yellow background colors represented homologous gene pairs or clusters, respectively. (B) Cis-acting element distribution in 2 kb promoter region upstream of CDS sequence of wheat TaXI gene family. [file Data_Sheet_1.zip › Supplementary Tables/Table S7.xlsx]

## Sheet: Table S7
Table S7.The RNA-Seq atlas data of TaXI genes under drought and heat stresses.
Gene name	Genen ID	Group	none	1 hour of drought stress	6 hour of drought stress	1 hour of heat stress	6 hour of heat stress	1 hour of drought&heat combined stres	6 hour of drought&heat combined stress
TaXI-1A1	TraesCS1A02G251900.1	XI2	0.504819	0.118175	2.0387	0	0	0	0
TaXI-1A2	TraesCS1A02G387400.1	XI3	0	0	3.55612	0	0	0	0
TaXI-1B1	TraesCS1B02G263100.1	XI2	1.11513	2.39806	1.9345	1.14162	1.32942	0	0
TaXI-1B2	TraesCS1B02G414800.1	XI3	0	0	1.91552	0	0	0	0
TaXI-1D1	TraesCS1D02G251700.1	XI2	0	1.91481	1.28885	0	0	0	0
TaXI-1D2	TraesCS1D02G395200.1	XI3	0	2.0903	5.11629	0	0	0	1.43138
TaXI-2A6	TraesCS2A02G195800.1	XI4	3.01337	3.33579	2.57858	2.28291	3.37719	1.76881	3.14594
TaXI-2A10	TraesCS2A02G275000.1	XI4	0	0	0	0	0.425411	0	0
TaXI-2A11	TraesCS2A02G316500.1	XI5	0.418093	1.4838	2.66319	0.692008	1.6485	0.0965567	0.594377
TaXI-2A13	TraesCS2A02G583100.1	XI5	0	0.590865	2.35479	0	0	0	0
TaXI-2B1	TraesCS2B02G086200.1	XI5	4.74537	4.27025	0.927362	1.09747	5.21982	0	4.75217
TaXI-2B2	TraesCS2B02G127100.1	XI3	0.295182	0	0	0	0	0	0
TaXI-2B14	TraesCS2B02G334600.1	XI5	0	0	0.301904	0	0.791022	0	0
TaXI-2B17	TraesCS2B02G603500.1	XI5	0.854243	2.56822	2.29948	0	1.63666	0	1.52631
TaXI-2D7	TraesCS2D02G192000.1	XI4	2.66202	2.98315	2.31347	1.88196	3.19224	1.24747	2.76508
TaXI-2D11	TraesCS2D02G273200.1	XI4	0.429728	0.440862	0.37332	0.632538	1.74166	0.00647182	1.19218
TaXI-2D12	TraesCS2D02G314400.1	XI5	0	0.750195	2.9906	1.105	2.34499	0.903871	1.49488
TaXI-2D14	TraesCS2D02G597000.1	XI5	0	2.31567	1.74063	0	2.26123	0	1.7716
TaXI-3A2	TraesCS3A02G053600.1	XI6	0.97421	0.799328	1.33398	0	0	0	0
TaXI-3A10	TraesCS3A02G214100.1	XI6	0	0.108304	0.253306	0	0.609566	0	0
TaXI-3A13	TraesCS3A02G319800.1	XI4	2.9042	2.76774	2.4278	3.4175	3.82551	3.07677	2.93938
TaXI-3A14	TraesCS3A02G361500.1	XI6	0	0.585232	2.36444	0	0	0	0
TaXI-3A18	TraesCS3A02G471900.1	XI2	3.11355	3.34072	2.0196	2.69841	2.88603	1.23842	0.375457
TaXI-3B1	TraesCS3B02G064700.1	XI6	1.47569	1.27218	1.2433	0	0	0	0
TaXI-3B13	TraesCS3B02G393900.1	XI6	0	0.824617	0.890186	0	0	0	0
TaXI-3D9	TraesCS3D02G216700.1	XI6	1.07241	2.3844	0.931698	0	0	0	0
TaXI-3D13	TraesCS3D02G355300.1	XI6	0	0.762744	1.50523	0	0	0	0
TaXI-3D20	TraesCS3D02G467600.1	XI2	3.15881	3.72648	3.42556	3.61506	3.70609	2.58929	1.91104
TaXI-4A2	TraesCS4A02G095900.1	XI6	0	0	1.24982	0	0	0	0
TaXI-4A3	TraesCS4A02G213500.1	XI1	0	1.04036	0	2.27834	0.341764	2.06427	0
TaXI-4A7	TraesCS4A02G387600.1	XI5	0.0298903	0	0.0216091	0	1.36736	0	1.38977
TaXI-4A8	TraesCS4A02G439400.1	XI6	0.512824	0.193034	0	0	0	0	0
TaXI-4B6	TraesCS4B02G334700.1	XI5	3.24428	3.2693	1.10333	0.88952	1.63125	0.453544	1.44702
TaXI-4D1	TraesCS4D02G072000.1	XI4	2.45898	2.78596	1.4546	0.687043	2.64653	1.10887	3.10296
TaXI-4D3	TraesCS4D02G098600.1	XI1	1.7803	2.56547	0.732187	0	0	0	0
TaXI-5A2	TraesCS5A02G071000.1	XI5	2.01279	1.16069	0	0	0	0	0
TaXI-5A9	TraesCS5A02G504900.1	XI5	0.00490331	0	0	0	0	0	0
TaXI-5B1	TraesCS5B02G076600.1	XI5	4.23661	3.74204	0.83323	1.0267	3.66873	0	3.05887
TaXI-5B4	TraesCS5B02G233400.1	XI5	0.991539	1.14412	0	0	0	0	0
TaXI-5B8	TraesCS5B02G460500.1	XI5	1.10389	1.18942	0.44889	0.328368	0.183302	0	0.0459217
TaXI-5D1	TraesCS5D02G083000.1	XI5	1.1595	0.925092	0	0	0	0	0
TaXI-6A3	TraesCS6A02G283500.1	XI6	4.72746	6.6387	3.73529	3.35522	4.54355	2.82264	1.78963
TaXI-6A4	TraesCS6A02G283700.1	XI6	2.97728	3.45671	3.67458	2.19858	1.82248	1.97975	2.11089
TaXI-6B3	TraesCS6B02G312200.1	XI6	5.10292	6.41049	3.19162	1.88908	4.62349	3.49392	3.37565
TaXI-6D3	TraesCS6D02G264000.2	XI6	4.9339	5.84313	2.48542	2.51858	3.91729	2.73167	2.29483
TaXI-6D4	TraesCS6D02G264200.1	XI6	3.26437	3.66165	3.4924	2.43895	2.01321	2.60766	0
TaXI-7A17	TraesCS7A02G219300.1	XI6	2.06875	2.31297	2.2293	1.95625	3.23185	1.97032	2.03588
TaXI-7A19	TraesCS7A02G395300.1	XI4	2.77616	3.30872	2.60571	1.86876	4.02812	1.88006	3.8768
TaXI-7A20	TraesCS7A02G405600.1	XI6	4.59661	5.02581	5.77742	4.40412	4.27441	2.79007	2.46028
TaXI-7A23	TraesCS7A02G489000.1	XI6	6.15126	5.76309	1.80997	2.37448	1.42225	0.766481	0
TaXI-7A25	TraesCS7A02G489200.1	XI6	3.7242	3.69978	2.66081	0.597893	0.337037	0	0
TaXI-7A29	TraesCS7A02G528000.1	XI5	0	1.91126	0	0.873242	0.753468	1.26667	0
TaXI-7B4	TraesCS7B02G128000.1	XI6	2.48225	2.56808	1.71489	2.33468	3.20913	2.31636	1.78435
TaXI-7B9	TraesCS7B02G305000.1	XI6	3.89725	4.31241	5.46661	3.65524	3.52745	2.48241	2.31099
TaXI-7B21	TraesCS7B02G444800.1	XI5	0	1.05005	0	0	0	0.0819381	0
TaXI-7B22	TraesCS7B02G445000.1	XI5	0	0.16402	0	0	0	0	0
TaXI-7D2	TraesCS7D02G048000.1	XI6	0.230756	1.0694	1.35115	0	0	0	0
TaXI-7D9	TraesCS7D02G222800.1	XI6	2.85035	2.98186	2.40332	2.25256	3.13622	2.65815	2.52667
TaXI-7D16	TraesCS7D02G390900.1	XI4	2.4769	3.35431	2.69617	1.5779	3.33286	1.93058	3.09825
TaXI-7D17	TraesCS7D02G399500.1	XI6	3.93419	4.01415	3.96106	3.67308	3.25805	2.07734	1.49967
TaXI-7D18	TraesCS7D02G475300.1	XI6	5.65164	5.73331	2.69555	1.07579	2.66269	0.212693	0.312235
TaXI-7D20	TraesCS7D02G475600.1	XI6	4.53003	3.79003	4.04045	1.02449	4.21344	0.026948	2.3273
TaXI-7D22	TraesCS7D02G516100.1	XI5	0	0.365771	0	0	0	0	0
TaXI-7D23	TraesCS7D02G516400.1	XI5	0	0.271301	0.00600281	0	0.883644	0	0
