# Supplementary material for: Genome-Wide Identification of Triticum aestivum Xylanase Inhibitor Gene Family and Inhibitory Effects of XI-2 Subfamily Proteins on Fusarium graminearum GH11 Xylanase
Source: Front Plant Sci. 2021 Jul 26;12:665501. doi: 10.3389/fpls.2021.665501 (PMC8350787; doi:10.3389/fpls.2021.665501)
Supplement: Supplementary Figure 1 — Phylogenetic tree and cis-acting element analysis of the promoter regions of TaXI genes. (A) Phylogenetic relationships of TaXI genes. Red and yellow background colors represented homologous gene pairs or clusters, respectively. (B) Cis-acting element distribution in 2 kb promoter region upstream of CDS sequence of wheat TaXI gene family. [file Data_Sheet_1.zip › Supplementary Tables/Table S8.xlsx]

## Sheet: Table S8
Table S8.The RNA-Seq atlas data of TaXI genes under low-temperature treatment.
Gene name	Genen ID	Group	none	cold 2 weeks (4℃)
TaXI-1A1	TraesCS1A02G251900.1	XI2	0	0.329483
TaXI-2A6	TraesCS2A02G195800.1	XI4	3.36044	3.17934
TaXI-2A10	TraesCS2A02G275000.1	XI4	0.39275	0.247595
TaXI-2A11	TraesCS2A02G316500.1	XI5	0.306686	1.00346
TaXI-2A13	TraesCS2A02G583100.1	XI5	0	0.172413
TaXI-2B1	TraesCS2B02G086200.1	XI5	4.76856	1.0457
TaXI-2B13	TraesCS2B02G291900.1	XI4	0.740887	0.885866
TaXI-2B17	TraesCS2B02G603500.1	XI5	0	0.103921
TaXI-2D7	TraesCS2D02G192000.1	XI4	3.22347	2.81403
TaXI-2D11	TraesCS2D02G273200.1	XI4	1.03046	0.830274
TaXI-3A13	TraesCS3A02G319800.1	XI4	3.23506	3.85016
TaXI-3A18	TraesCS3A02G471900.1	XI2	0.652528	1.35808
TaXI-3B1	TraesCS3B02G064700.1	XI6	0	0.189637
TaXI-3B10	TraesCS3B02G302500.1	XI3	0	0.0628295
TaXI-3D10	TraesCS3D02G268200.2	XI3	0	1.11335
TaXI-3D20	TraesCS3D02G467600.1	XI2	3.42972	0.827011
TaXI-4A7	TraesCS4A02G387600.1	XI5	0.917669	0.254606
TaXI-4A8	TraesCS4A02G439400.1	XI6	0	0.307838
TaXI-4A9	TraesCS4A02G469500.1	XI5	0.349094	0
TaXI-4B6	TraesCS4B02G334700.1	XI5	5.12689	1.01182
TaXI-4D6	TraesCS4D02G330300.1	XI5	1.07391	0
TaXI-5A2	TraesCS5A02G071000.1	XI5	3.32696	2.93559
TaXI-5A9	TraesCS5A02G504900.1	XI5	0.793546	0.524602
TaXI-5B1	TraesCS5B02G076600.1	XI5	5.1327	3.98664
TaXI-5B4	TraesCS5B02G233400.1	XI5	0.463598	0
TaXI-5B8	TraesCS5B02G460500.1	XI5	0.0841037	0
TaXI-5D1	TraesCS5D02G083000.1	XI5	2.01537	1.51871
TaXI-6B3	TraesCS6B02G312200.1	XI6	4.07433	3.08996
TaXI-6D3	TraesCS6D02G264000.2	XI6	5.28338	4.82283
TaXI-6D4	TraesCS6D02G264200.1	XI6	5.30196	5.42617
TaXI-7A17	TraesCS7A02G219300.1	XI6	1.52846	0.115772
TaXI-7A19	TraesCS7A02G395300.1	XI4	2.10943	2.7415
TaXI-7A20	TraesCS7A02G405600.1	XI6	4.37459	4.20579
TaXI-7A23	TraesCS7A02G489000.1	XI6	3.81497	3.64534
TaXI-7A25	TraesCS7A02G489200.1	XI6	0	2.55635
TaXI-7A29	TraesCS7A02G528000.1	XI5	0.560904	0
TaXI-7B4	TraesCS7B02G128000.1	XI6	2.9324	1.46269
TaXI-7B9	TraesCS7B02G305000.1	XI6	5.0011	3.84123
TaXI-7B15	TraesCS7B02G392400.1	XI6	0	2.50596
TaXI-7D2	TraesCS7D02G048000.1	XI6	0.793936	1.66292
TaXI-7D9	TraesCS7D02G222800.1	XI6	2.84137	2.15339
TaXI-7D16	TraesCS7D02G390900.1	XI4	1.96358	2.65993
TaXI-7D17	TraesCS7D02G399500.1	XI6	3.40653	3.38801
TaXI-7D18	TraesCS7D02G475300.1	XI6	3.2553	3.844
TaXI-7D20	TraesCS7D02G475600.1	XI6	2.07591	4.64503
