# Supplementary material for: Genome-Wide Identification of Triticum aestivum Xylanase Inhibitor Gene Family and Inhibitory Effects of XI-2 Subfamily Proteins on Fusarium graminearum GH11 Xylanase
Source: Front Plant Sci. 2021 Jul 26;12:665501. doi: 10.3389/fpls.2021.665501 (PMC8350787; doi:10.3389/fpls.2021.665501)
Supplement: Supplementary Figure 1 — Phylogenetic tree and cis-acting element analysis of the promoter regions of TaXI genes. (A) Phylogenetic relationships of TaXI genes. Red and yellow background colors represented homologous gene pairs or clusters, respectively. (B) Cis-acting element distribution in 2 kb promoter region upstream of CDS sequence of wheat TaXI gene family. [file Data_Sheet_1.zip › Supplementary Tables/Table S9.xlsx]

## Sheet: Table S9
Table S9.The RNA-Seq atlas data of TaXI genes under powdery mildew inoculation.
Gene name	Genen ID	Group	none	Powdery mildew pathogen E09 24 hours	Powdery mildew pathogen E09 48 hours	Powdery mildew pathogen E09 72 hours
TaXI-1A1	TraesCS1A02G251900.1	XI-2	3.83641	4.43513	3.484	3.43251
TaXI-1B1	TraesCS1B02G263100.1	XI-2	0.528475	3.24177	2.11679	1.42711
TaXI-1D1	TraesCS1D02G251700.1	XI-2	2.38195	4.51265	3.66015	2.64818
TaXI-2A6	TraesCS2A02G195800.1	XI-4	3.0995	3.3376	4.26989	4.06292
TaXI-2A10	TraesCS2A02G275000.1	XI-4	0.171232	0	0.50503	1.15021
TaXI-2A11	TraesCS2A02G316500.1	XI-5	2.06001	2.06864	2.00123	2.03248
TaXI-2B1	TraesCS2B02G086200.1	XI-5	2.53209	2.55459	1.78697	2.30923
TaXI-2B2	TraesCS2B02G127100.1	XI-3	0.372101	0	0	1.24968
TaXI-2B3	TraesCS2B02G127400.1	XI-3	1.36373	0	0	1.59283
TaXI-2B13	TraesCS2B02G291900.1	XI-4	0	0	0.101421	0
TaXI-2B14	TraesCS2B02G334600.1	XI-5	3.07999	2.83332	1.93163	1.77984
TaXI-2D2	TraesCS2D02G109600.1	XI-3	1.74555	0	0	1.94793
TaXI-2D7	TraesCS2D02G192000.1	XI-4	2.99923	3.1551	4.05214	4.11488
TaXI-2D11	TraesCS2D02G273200.1	XI-4	0.72204	0	1.59006	1.36444
TaXI-2D12	TraesCS2D02G314400.1	XI-5	0.886951	1.50355	1.30189	1.14096
TaXI-3A2	TraesCS3A02G053600.1	XI-6	2.22091	1.55623	2.01801	2.19807
TaXI-3A11	TraesCS3A02G268100.2	XI-3	1.45783	0.538179	0.684847	0.261489
TaXI-3A13	TraesCS3A02G319800.1	XI-4	3.64815	2.73426	3.69053	3.62668
TaXI-3A18	TraesCS3A02G471900.1	XI-2	3.17785	4.06076	4.45669	3.54186
TaXI-3B1	TraesCS3B02G064700.1	XI-6	2.38247	1.80861	2.34678	2.32276
TaXI-3B10	TraesCS3B02G302500.1	XI-3	1.75358	0.525726	1.36175	1.13086
TaXI-3B18	TraesCS3B02G514800.1	XI-2	0	1.27308	0	0
TaXI-3B20	TraesCS3B02G515100.1	XI-2	0	0.96145	0.663663	0
TaXI-3D10	TraesCS3D02G268200.2	XI-3	2.13354	0	0	0.386361
TaXI-3D18	TraesCS3D02G467300.1	XI-2	0	1.85511	1.17726	0
TaXI-3D20	TraesCS3D02G467600.1	XI-2	5.08266	4.93701	6.44341	5.08249
TaXI-4A1	TraesCS4A02G002300.1	XI-6	0.946696	0	1.68548	1.07436
TaXI-4A7	TraesCS4A02G387600.1	XI-5	0.00254795	0.28828	1.59856	1.87718
TaXI-4B4	TraesCS4B02G302800.1	XI-6	1.49247	2.03145	2.71772	2.26623
TaXI-4B6	TraesCS4B02G334700.1	XI-5	1.4184	0	0	0.441034
TaXI-4D5	TraesCS4D02G301300.1	XI-6	2.21482	2.12163	3.61383	2.52449
TaXI-5A2	TraesCS5A02G071000.1	XI-5	3.50971	4.49619	4.03702	3.83774
TaXI-5A7	TraesCS5A02G376300.1	XI-6	0.0291899	0	0	0
TaXI-5B1	TraesCS5B02G076600.1	XI-5	4.82965	4.42017	4.14835	4.7688
TaXI-5B2	TraesCS5B02G220700.1	XI-6	0	0	0.236217	0
TaXI-5B4	TraesCS5B02G233400.1	XI-5	0.586023	0.688515	0.49807	0.502891
TaXI-5B8	TraesCS5B02G460500.1	XI-5	1.23299	0.898582	0.721991	0.436273
TaXI-5D1	TraesCS5D02G083000.1	XI-5	1.11134	1.83744	0.51496	1.38814
TaXI-5D2	TraesCS5D02G229700.1	XI-6	0.664083	0.981151	0.738398	0.232453
TaXI-6A3	TraesCS6A02G283500.1	XI-6	5.27944	6.87428	5.25792	4.34864
TaXI-6A4	TraesCS6A02G283700.1	XI-6	4.68633	4.25587	4.32713	4.39332
TaXI-6B2	TraesCS6B02G312000.1	XI-6	1.03049	0	0.963935	0
TaXI-6B3	TraesCS6B02G312200.1	XI-6	3.90058	5.20892	4.03894	3.17564
TaXI-6D3	TraesCS6D02G264000.2	XI-6	5.11825	7.68546	5.82928	4.58579
TaXI-6D4	TraesCS6D02G264200.1	XI-6	5.01118	4.42842	4.28583	4.35361
TaXI-7A17	TraesCS7A02G219300.1	XI-6	0.985126	0.328374	0.58549	0
TaXI-7A19	TraesCS7A02G395300.1	XI-4	2.0726	2.50808	3.32984	2.62977
TaXI-7A20	TraesCS7A02G405600.1	XI-6	5.83199	6.02575	5.6651	5.13079
TaXI-7A23	TraesCS7A02G489000.1	XI-6	3.06079	5.26684	6.4875	4.17667
TaXI-7A29	TraesCS7A02G528000.1	XI-5	0	0.180186	0	0
TaXI-7B4	TraesCS7B02G128000.1	XI-6	2.78493	2.05806	1.90682	1.17259
TaXI-7B9	TraesCS7B02G305000.1	XI-6	6.41019	6.12188	6.83832	5.78604
TaXI-7D2	TraesCS7D02G048000.1	XI-6	0	0.116052	0	0
TaXI-7D9	TraesCS7D02G222800.1	XI-6	2.40337	1.34107	1.21462	0.66452
TaXI-7D16	TraesCS7D02G390900.1	XI-4	1.85994	2.46734	2.95783	2.15338
TaXI-7D17	TraesCS7D02G399500.1	XI-6	4.83146	4.3706	4.52755	4.49249
TaXI-7D18	TraesCS7D02G475300.1	XI-6	2.91705	4.04312	5.28219	2.89655
TaXI-7D20	TraesCS7D02G475600.1	XI-6	3.03011	4.75634	4.48159	3.03542
TaXI-7D22	TraesCS7D02G516100.1	XI-5	0	0.54734	0	0
